# Supplementary material for: Poly[tetra­deca­aqua­tetra­kis­(μ3-1H-imidazole-4,5-dicarboxyl­ato)tetra-μ3-sulfato-cobalt(II)hexa­gadolinium(III)]
Source: Acta Crystallogr Sect E Struct Rep Online. 2011 Jul 9;67(Pt 8):m1060–1. doi: 10.1107/S1600536811026821 (PMC3212143; doi:10.1107/S1600536811026821)
Supplement: Supplementary file 1 [file e-67-m1060-sup1.cif]

##############################################################################
#                                                                            #
# This CIF contains the data in a paper accepted for publication in          #
# Acta Crystallographica Section E. It conforms to the requirements of       #
# Notes for Authors for Acta Crystallographica Section E, and has been       #
# peer reviewed under the auspices of the IUCr Commission on Journals.       #
#                                                                            #
# Full details of the Crystallographic Information File format               #
# are given in the paper "The Crystallographic Information File (CIF):       #
# a New Standard Archive File for Crystallography" by S. R. Hall, F. H.      #
# Allen and I. D. Brown [Acta Cryst. (1991), A47, 655-685].                  #
#                                                                            #
# The current version of the core CIF dictionary is obtainable from          #
# ftp://ftp.iucr.org/pub/cif_core.dic.                                       #
#                                                                            #
# Software is freely available for graphical display of the structure(s)     #
# in this CIF. For information consult the CIF software page                 #
# http://www.iucr.org/resources/cif/software.                                #
#                                                                            #
# This file may be used for bona fide research purposes within the           #
# scientific community so long as proper attribution is given to the journal # 
# article from which it was obtained.                                        #
#                                                                            #
##############################################################################
data_I
_audit_creation_method     SHELXL-97
_chemical_name_systematic
;
Poly[tetradecaaquatetrakis(\m~3~-1<i>H</i>-imidazole-4,5-dicarboxylato)tetra-
\m~3~-sulfato-cobalt(II)hexagadolinium(III)]
;
_chemical_name_common     ?
_chemical_formula_moiety     'C20 H36 Co Gd6 N8 O54 S6'
_chemical_formula_sum     'C20 H36 Co Gd6 N8 O54 S6'
_chemical_formula_iupac     '[Co Gd6 (C5 H2 N2 O4)4 (S O4)6 (H2 O)14]'
_chemical_formula_weight     2447.42
_chemical_melting_point     ?
_symmetry_cell_setting     triclinic
_symmetry_space_group_name_H-M     'P -1'
_symmetry_space_group_name_Hall     '-P 1'
loop_
    _symmetry_equiv_pos_as_xyz
    'x, y, z'
    '-x, -y, -z'
_cell_length_a     6.6246(4)
_cell_length_b     9.4895(6)
_cell_length_c     21.5242(14)
_cell_angle_alpha     97.0370(10)
_cell_angle_beta     94.3650(10)
_cell_angle_gamma     98.1580(10)
_cell_volume     1323.28(14)
_cell_formula_units_Z     1
_cell_measurement_reflns_used     3440
_cell_measurement_theta_min     2.50
_cell_measurement_theta_max     28.00
_cell_measurement_temperature     296(2)
_exptl_crystal_description     block
_exptl_crystal_colour     red
_exptl_crystal_size_max     0.20
_exptl_crystal_size_mid     0.18
_exptl_crystal_size_min     0.15
_exptl_crystal_density_diffrn     3.071
_exptl_crystal_density_meas     ?
_exptl_crystal_density_method     'not measured'
_exptl_crystal_F_000     1151
_exptl_absorpt_coefficient_mu     8.099
_exptl_absorpt_correction_type     multi-scan
_exptl_absorpt_process_details     '(<i>SADABS</i>; Sheldrick, 1996)'
_exptl_absorpt_correction_T_min     0.216
_exptl_absorpt_correction_T_max     0.297
_exptl_special_details
;
;
_diffrn_ambient_temperature     296(2)
_diffrn_radiation_type     MoK\a
_diffrn_radiation_wavelength     0.71073
_diffrn_radiation_source     'fine-focus sealed tube'
_diffrn_radiation_monochromator     graphite
_diffrn_measurement_device_type     'Bruker APEXII area-detector'
_diffrn_measurement_method     '\f and \w'
_diffrn_detector_area_resol_mean     ?
_diffrn_reflns_number     6864
_diffrn_reflns_av_R_equivalents     0.0194
_diffrn_reflns_av_sigmaI/netI     0.0380
_diffrn_reflns_theta_min     1.92
_diffrn_reflns_theta_max     25.20
_diffrn_reflns_theta_full     25.20
_diffrn_measured_fraction_theta_max     0.985
_diffrn_measured_fraction_theta_full     0.985
_diffrn_reflns_limit_h_min     -7
_diffrn_reflns_limit_h_max     7
_diffrn_reflns_limit_k_min     -10
_diffrn_reflns_limit_k_max     11
_diffrn_reflns_limit_l_min     -25
_diffrn_reflns_limit_l_max     24
_diffrn_standards_number     ?
_diffrn_standards_interval_count     ?
_diffrn_standards_interval_time     ?
_diffrn_standards_decay_%     ?
_refine_special_details
;
Refinement of <i>F</i>^2^ against ALL reflections. The weighted <i>R</i>-factor
<i>wR</i> and goodness of fit <i>S</i> are based on <i>F</i>^2^, conventional
<i>R</i>-factors <i>R</i> are based on <i>F</i>, with <i>F</i> set to zero for
negative <i>F</i>^2^. The threshold expression of <i>F</i>^2^ >
\s(<i>F</i>^2^) is used only for calculating <i>R</i>-factors(gt) <i>etc</i>.
and is not relevant to the choice of reflections for refinement.
<i>R</i>-factors based on <i>F</i>^2^ are statistically about twice as large
as those based on <i>F</i>, and <i>R</i>- factors based on ALL data will be
even larger.
;
_reflns_number_total     4682
_reflns_number_gt     4123
_reflns_threshold_expression     I>2sigma(I)
_refine_ls_structure_factor_coef     Fsqd
_refine_ls_matrix_type     full
_refine_ls_R_factor_all     0.0320
_refine_ls_R_factor_gt     0.0262
_refine_ls_wR_factor_gt     0.0560
_refine_ls_wR_factor_ref     0.0585
_refine_ls_goodness_of_fit_ref     1.038
_refine_ls_restrained_S_all     1.035
_refine_ls_number_reflns     4682
_refine_ls_number_parameters     478
_refine_ls_number_restraints     23
_refine_ls_hydrogen_treatment     mixed
_refine_ls_weighting_scheme     calc
_refine_ls_weighting_details
         'calc w=1/[\s^2^(Fo^2^)+(0.0266P)^2^+0.2633P] where P=(Fo^2^+2Fc^2^)/3'
_atom_sites_solution_hydrogens     geom
_atom_sites_solution_primary     direct
_atom_sites_solution_secondary     difmap
_refine_ls_shift/su_max     0.002
_refine_ls_shift/su_mean     0.000
_refine_diff_density_max     0.945
_refine_diff_density_min     -0.889
_refine_ls_extinction_method     none
_refine_ls_extinction_coef     ?
loop_
    _atom_type_symbol
    _atom_type_description
    _atom_type_scat_dispersion_real
    _atom_type_scat_dispersion_imag
    _atom_type_scat_source
    'C' 'C' 0.0033 0.0016
                         'International Tables Vol C Tables 4.2.6.8 and 6.1.1.4'
    'H' 'H' 0.0000 0.0000
                         'International Tables Vol C Tables 4.2.6.8 and 6.1.1.4'
    'N' 'N' 0.0061 0.0033
                         'International Tables Vol C Tables 4.2.6.8 and 6.1.1.4'
    'O' 'O' 0.0106 0.0060
                         'International Tables Vol C Tables 4.2.6.8 and 6.1.1.4'
    'S' 'S' 0.1246 0.1234
                         'International Tables Vol C Tables 4.2.6.8 and 6.1.1.4'
    'Co' 'Co' 0.3494 0.9721
                         'International Tables Vol C Tables 4.2.6.8 and 6.1.1.4'
    'Gd' 'Gd' -0.1653 3.9035
                         'International Tables Vol C Tables 4.2.6.8 and 6.1.1.4'
_computing_data_collection     'APEX2 (Bruker, 2004)'
_computing_cell_refinement     'SAINT (Bruker, 2004)'
_computing_data_reduction     'SAINT (Bruker, 2004)'
_computing_structure_solution     'SHELXS97 (Sheldrick, 2008)'
_computing_structure_refinement     'SHELXL97 (Sheldrick, 2008)'
_computing_molecular_graphics     'SHELXTL in XP (Sheldrick, 2008)'
_computing_publication_material     'SHELXL97 (Sheldrick, 2008)'
loop_
    _atom_site_type_symbol
    _atom_site_label
    _atom_site_fract_x
    _atom_site_fract_y
    _atom_site_fract_z
    _atom_site_U_iso_or_equiv
    _atom_site_adp_type
    _atom_site_calc_flag
    _atom_site_refinement_flags
    _atom_site_occupancy
    _atom_site_symmetry_multiplicity
    _atom_site_disorder_assembly
    _atom_site_disorder_group
    Gd Gd1 0.32032(4) 0.01920(3) 0.860942(13) 0.01532(8) Uani d . 1 1 . .
    Gd Gd2 0.06244(4) -0.11452(3) 0.677435(12) 0.01124(8) Uani d . 1 1 . .
    Gd Gd3 0.34777(4) 0.29254(3) 0.577800(12) 0.01114(8) Uani d . 1 1 . .
    Co Co1 0.0000 -0.5000 1.0000 0.0163(2) Uani d S 1 2 . .
    O O1 0.4123(6) 0.4986(4) 0.42179(18) 0.0220(9) Uani d . 1 1 . .
    O O2 0.2305(6) 0.2685(4) 0.37805(18) 0.0195(9) Uani d . 1 1 . .
    O O3 0.4951(6) 0.2846(4) 0.46394(19) 0.0234(10) Uani d . 1 1 . .
    O O4 0.1821(6) 0.3677(4) 0.48335(17) 0.0175(9) Uani d . 1 1 . .
    O O5 -0.0076(6) 0.2064(5) 0.57519(19) 0.0230(10) Uani d . 1 1 . .
    O O6 -0.3600(6) 0.1890(4) 0.59394(18) 0.0208(9) Uani d . 1 1 . .
    O O7 -0.0972(7) 0.2861(5) 0.6784(2) 0.0366(12) Uani d . 1 1 . .
    O O8 -0.1559(6) 0.0343(4) 0.6384(2) 0.0317(11) Uani d . 1 1 . .
    O O9 0.2770(6) 0.1287(4) 0.66017(17) 0.0152(8) Uani d . 1 1 . .
    O O10 0.2305(6) 0.0899(4) 0.75724(17) 0.0150(9) Uani d . 1 1 . .
    O O11 0.4727(6) 0.4993(4) 0.90116(17) 0.0198(9) Uani d . 1 1 . .
    O O12 0.3876(7) 0.2637(4) 0.87580(18) 0.0261(10) Uani d . 1 1 . .
    O O13 -0.1899(6) -0.1202(4) 0.74975(17) 0.0210(9) Uani d . 1 1 . .
    O O14 -0.3785(7) 0.0358(6) 0.8083(2) 0.0405(14) Uani d . 1 1 . .
    O O15 -0.3171(9) -0.1806(5) 0.8464(2) 0.0581(18) Uani d . 1 1 . .
    O O16 -0.0413(6) 0.0130(5) 0.84923(18) 0.0249(10) Uani d . 1 1 . .
    O O17 0.0511(6) -0.3579(4) 0.71192(17) 0.0190(9) Uani d . 1 1 . .
    O O18 0.2061(6) -0.1868(4) 0.78501(17) 0.0168(9) Uani d . 1 1 . .
    O O19 0.2704(7) -0.1689(4) 0.91713(18) 0.0233(10) Uani d . 1 1 . .
    O O20 0.1723(6) -0.3106(4) 0.98679(18) 0.0208(9) Uani d . 1 1 . .
    O O1W 0.1606(6) 0.4996(5) 0.60151(19) 0.0242(10) Uani d D 1 1 . .
    O O2W 0.2755(8) 0.0600(4) 0.5129(2) 0.0295(11) Uani d D 1 1 . .
    O O3W 0.1524(7) -0.1827(5) 0.57208(19) 0.0222(10) Uani d D 1 1 . .
    O O4W 0.4233(6) -0.1325(5) 0.6762(2) 0.0263(10) Uani d D 1 1 . .
    O O5W -0.2598(6) -0.3942(5) 0.99898(19) 0.0221(10) Uani d D 1 1 . .
    O O6W 0.1736(8) 0.0987(5) 0.9657(2) 0.0367(12) Uani d D 1 1 . .
    O O7W 0.5970(7) 0.0679(5) 0.9443(2) 0.0269(10) Uani d D 1 1 . .
    S S1 0.3326(2) 0.35595(14) 0.43563(6) 0.0120(3) Uani d . 1 1 . .
    S S2 -0.1535(2) 0.18259(15) 0.62287(6) 0.0136(3) Uani d . 1 1 . .
    S S3 -0.2305(2) -0.06454(16) 0.81416(7) 0.0186(3) Uani d . 1 1 . .
    C C1 0.4362(8) 0.3885(6) 0.8621(3) 0.0143(12) Uani d . 1 1 . .
    C C2 0.4511(8) 0.4082(6) 0.7951(3) 0.0132(12) Uani d . 1 1 . .
    C C3 0.5229(9) 0.5306(6) 0.7176(3) 0.0181(13) Uani d . 1 1 . .
    H H3 0.5691 0.6064 0.6962 0.022 Uiso calc R 1 1 . .
    C C4 0.3980(8) 0.3219(6) 0.7387(2) 0.0123(12) Uani d . 1 1 . .
    C C5 0.2976(8) 0.1721(6) 0.7186(3) 0.0148(12) Uani d . 1 1 . .
    C C6 0.1110(8) -0.3138(6) 0.7687(3) 0.0142(12) Uani d . 1 1 . .
    C C7 0.0605(8) -0.4112(6) 0.8153(3) 0.0133(12) Uani d . 1 1 . .
    C C8 -0.0768(9) -0.6127(6) 0.8472(3) 0.0161(13) Uani d . 1 1 . .
    H H8 -0.1426 -0.7064 0.8461 0.019 Uiso calc R 1 1 . .
    C C9 0.0754(8) -0.3975(6) 0.8805(3) 0.0129(12) Uani d . 1 1 . .
    C C10 0.1800(9) -0.2830(6) 0.9302(3) 0.0169(13) Uani d . 1 1 . .
    N N1 0.4447(7) 0.4009(5) 0.6903(2) 0.0146(10) Uani d . 1 1 . .
    N N2 0.5273(8) 0.5395(5) 0.7805(2) 0.0156(11) Uani d D 1 1 . .
    N N3 -0.0128(7) -0.5241(5) 0.8990(2) 0.0160(11) Uani d . 1 1 . .
    N N4 -0.0344(8) -0.5494(5) 0.7957(2) 0.0162(11) Uani d D 1 1 . .
    H H1 -0.054(9) -0.587(6) 0.7570(12) 0.024 Uiso d D 1 1 . .
    H H2 0.567(9) 0.615(4) 0.808(2) 0.024 Uiso d D 1 1 . .
    H H1W 0.069(6) 0.492(7) 0.5738(16) 0.024 Uiso d D 1 1 . .
    H H2W 0.110(8) 0.508(7) 0.6344(13) 0.024 Uiso d D 1 1 . .
    H H3W 0.310(9) 0.047(5) 0.4774(15) 0.024 Uiso d D 1 1 . .
    H H4W 0.233(9) -0.022(3) 0.520(2) 0.024 Uiso d D 1 1 . .
    H H5W 0.063(6) -0.233(5) 0.547(2) 0.024 Uiso d D 1 1 . .
    H H6W 0.254(5) -0.224(6) 0.565(3) 0.024 Uiso d D 1 1 . .
    H H7W 0.498(7) -0.116(7) 0.7088(13) 0.024 Uiso d D 1 1 . .
    H H8W 0.500(7) -0.112(7) 0.6495(17) 0.024 Uiso d D 1 1 . .
    H H9W -0.343(7) -0.430(6) 0.9692(15) 0.024 Uiso d D 1 1 . .
    H H10W -0.313(8) -0.411(6) 1.0303(14) 0.024 Uiso d D 1 1 . .
    H H11W 0.049(3) 0.076(5) 0.958(3) 0.024 Uiso d D 1 1 . .
    H H12W 0.187(8) 0.183(3) 0.982(3) 0.024 Uiso d D 1 1 . .
    H H13W 0.646(8) 0.148(3) 0.960(3) 0.024 Uiso d D 1 1 . .
    H H14W 0.655(8) 0.013(4) 0.962(3) 0.024 Uiso d D 1 1 . .
loop_
    _atom_site_aniso_label
    _atom_site_aniso_U_11
    _atom_site_aniso_U_22
    _atom_site_aniso_U_33
    _atom_site_aniso_U_12
    _atom_site_aniso_U_13
    _atom_site_aniso_U_23
    Gd1 0.01775(16) 0.01447(15) 0.01191(15) -0.00363(11) -0.00195(12)
                                                                     0.00366(12)
    Gd2 0.01048(15) 0.01252(15) 0.01049(15) 0.00116(11) 0.00077(11) 0.00148(11)
    Gd3 0.01064(15) 0.01211(14) 0.01052(15) 0.00109(11) 0.00064(11) 0.00189(11)
    Co1 0.0210(6) 0.0147(6) 0.0121(6) -0.0023(5) 0.0020(5) 0.0029(5)
    O1 0.026(2) 0.017(2) 0.020(2) -0.0052(18) 0.0024(19) 0.0032(18)
    O2 0.018(2) 0.024(2) 0.015(2) -0.0006(18) 0.0030(17) -0.0005(18)
    O3 0.017(2) 0.028(2) 0.027(2) 0.0068(19) -0.0007(19) 0.011(2)
    O4 0.017(2) 0.025(2) 0.010(2) 0.0011(17) 0.0034(17) 0.0016(17)
    O5 0.014(2) 0.037(3) 0.021(2) 0.0037(19) 0.0061(18) 0.011(2)
    O6 0.014(2) 0.027(2) 0.023(2) 0.0057(18) -0.0016(18) 0.0068(19)
    O7 0.036(3) 0.043(3) 0.026(3) 0.010(2) -0.002(2) -0.015(2)
    O8 0.018(2) 0.017(2) 0.062(3) 0.0015(18) -0.001(2) 0.018(2)
    O9 0.015(2) 0.019(2) 0.010(2) 0.0004(16) -0.0028(16) 0.0016(17)
    O10 0.018(2) 0.013(2) 0.014(2) -0.0029(16) 0.0035(17) 0.0071(17)
    O11 0.027(2) 0.018(2) 0.012(2) 0.0025(18) -0.0028(18) -0.0042(18)
    O12 0.044(3) 0.020(2) 0.017(2) 0.006(2) 0.009(2) 0.0068(19)
    O13 0.016(2) 0.034(3) 0.010(2) -0.0010(18) 0.0033(17) -0.0046(18)
    O14 0.029(3) 0.079(4) 0.018(2) 0.036(3) -0.002(2) -0.006(2)
    O15 0.094(5) 0.040(3) 0.025(3) -0.039(3) 0.018(3) -0.006(2)
    O16 0.015(2) 0.036(3) 0.020(2) 0.0000(19) 0.0022(18) -0.006(2)
    O17 0.026(2) 0.019(2) 0.011(2) 0.0022(18) 0.0000(18) 0.0020(17)
    O18 0.024(2) 0.012(2) 0.015(2) 0.0008(17) 0.0042(18) 0.0034(17)
    O19 0.035(3) 0.018(2) 0.015(2) -0.0054(19) -0.0002(19) 0.0051(18)
    O20 0.032(3) 0.015(2) 0.012(2) -0.0080(18) -0.0007(18) 0.0018(17)
    O1W 0.028(3) 0.030(2) 0.015(2) 0.011(2) 0.0010(19) 0.002(2)
    O2W 0.045(3) 0.015(2) 0.023(2) -0.010(2) 0.007(2) -0.0016(19)
    O3W 0.017(2) 0.026(2) 0.021(2) 0.0026(19) -0.0025(19) -0.0031(19)
    O4W 0.016(2) 0.043(3) 0.021(2) 0.010(2) 0.0017(19) 0.002(2)
    O5W 0.024(3) 0.027(2) 0.013(2) -0.0004(19) 0.0008(19) -0.001(2)
    O6W 0.045(3) 0.028(3) 0.034(3) 0.006(2) 0.002(3) -0.005(2)
    O7W 0.032(3) 0.022(2) 0.022(2) -0.001(2) -0.012(2) 0.001(2)
    S1 0.0114(7) 0.0136(7) 0.0105(7) -0.0011(5) 0.0005(6) 0.0031(6)
    S2 0.0117(7) 0.0140(7) 0.0151(7) 0.0024(6) 0.0006(6) 0.0018(6)
    S3 0.0143(8) 0.0242(8) 0.0148(8) -0.0008(6) 0.0030(6) -0.0036(6)
    C1 0.011(3) 0.018(3) 0.013(3) 0.004(2) -0.004(2) -0.001(3)
    C2 0.012(3) 0.010(3) 0.017(3) 0.002(2) 0.000(2) 0.000(2)
    C3 0.025(3) 0.014(3) 0.013(3) -0.001(3) 0.003(3) 0.002(2)
    C4 0.011(3) 0.017(3) 0.009(3) 0.000(2) -0.001(2) 0.004(2)
    C5 0.009(3) 0.017(3) 0.017(3) 0.000(2) -0.002(2) -0.002(3)
    C6 0.013(3) 0.019(3) 0.012(3) 0.007(2) 0.004(2) 0.002(2)
    C7 0.011(3) 0.016(3) 0.013(3) 0.003(2) -0.001(2) 0.002(2)
    C8 0.016(3) 0.014(3) 0.019(3) 0.001(2) 0.003(3) 0.005(3)
    C9 0.011(3) 0.012(3) 0.015(3) 0.002(2) 0.002(2) 0.004(2)
    C10 0.014(3) 0.018(3) 0.019(3) 0.006(3) 0.002(3) 0.001(3)
    N1 0.015(3) 0.015(3) 0.013(2) 0.001(2) -0.001(2) 0.002(2)
    N2 0.023(3) 0.012(3) 0.010(3) -0.001(2) 0.003(2) -0.001(2)
    N3 0.020(3) 0.014(2) 0.013(3) -0.001(2) 0.003(2) 0.003(2)
    N4 0.024(3) 0.014(3) 0.010(2) 0.000(2) 0.002(2) 0.000(2)
_geom_special_details
;
All e.s.d.'s (except the e.s.d. in the dihedral angle between two l.s. planes)
are estimated using the full covariance matrix. The cell e.s.d.'s are taken
into account individually in the estimation of e.s.d.'s in distances, angles
and torsion angles; correlations between e.s.d.'s in cell parameters are only
used when they are defined by crystal symmetry. An approximate (isotropic)
treatment of cell e.s.d.'s is used for estimating e.s.d.'s involving l.s.
planes.
;
loop_
    _geom_bond_atom_site_label_1
    _geom_bond_atom_site_label_2
    _geom_bond_site_symmetry_2
    _geom_bond_distance
    _geom_bond_publ_flag
    Gd1 O19 . 2.276(4) ?
    Gd1 O12 . 2.277(4) ?
    Gd1 O14 1_655 2.364(5) ?
    Gd1 O16 . 2.381(4) ?
    Gd1 O18 . 2.382(4) ?
    Gd1 O7W . 2.419(4) ?
    Gd1 O10 . 2.462(4) ?
    Gd1 O6W . 2.593(5) ?
    Gd2 O8 . 2.341(4) ?
    Gd2 O13 . 2.369(4) ?
    Gd2 O2 2_556 2.396(4) ?
    Gd2 O4W . 2.423(4) ?
    Gd2 O3W . 2.423(4) ?
    Gd2 O10 . 2.496(4) ?
    Gd2 O17 . 2.504(4) ?
    Gd2 O9 . 2.616(4) ?
    Gd2 O18 . 2.641(4) ?
    Gd2 C6 . 2.919(5) ?
    Gd2 C5 . 2.934(6) ?
    Gd3 O6 1_655 2.314(4) ?
    Gd3 O1 2_666 2.357(4) ?
    Gd3 O5 . 2.374(4) ?
    Gd3 O2W . 2.428(4) ?
    Gd3 O4 . 2.466(4) ?
    Gd3 O1W . 2.490(4) ?
    Gd3 N1 . 2.510(4) ?
    Gd3 O9 . 2.525(4) ?
    Gd3 O3 . 2.703(4) ?
    Gd3 S1 . 3.1872(13) ?
    Co1 O20 2_547 2.051(4) ?
    Co1 O20 . 2.051(4) ?
    Co1 O5W . 2.112(4) ?
    Co1 O5W 2_547 2.112(4) ?
    Co1 N3 . 2.151(4) ?
    Co1 N3 2_547 2.151(4) ?
    O1 S1 . 1.456(4) ?
    O1 Gd3 2_666 2.357(4) ?
    O2 S1 . 1.464(4) ?
    O2 Gd2 2_556 2.396(4) ?
    O3 S1 . 1.482(4) ?
    O4 S1 . 1.490(4) ?
    O5 S2 . 1.478(4) ?
    O6 S2 . 1.472(4) ?
    O6 Gd3 1_455 2.314(4) ?
    O7 S2 . 1.440(5) ?
    O8 S2 . 1.484(4) ?
    O9 C5 . 1.266(6) ?
    O10 C5 . 1.270(6) ?
    O11 C1 . 1.245(6) ?
    O12 C1 . 1.259(7) ?
    O13 S3 . 1.480(4) ?
    O14 S3 . 1.469(4) ?
    O14 Gd1 1_455 2.364(4) ?
    O15 S3 . 1.446(5) ?
    O16 S3 . 1.463(4) ?
    O17 C6 . 1.256(7) ?
    O18 C6 . 1.273(7) ?
    O19 C10 . 1.235(7) ?
    O20 C10 . 1.281(7) ?
    O1W H1W . 0.81(2) ?
    O1W H2W . 0.81(4) ?
    O2W H3W . 0.81(4) ?
    O2W H4W . 0.83(2) ?
    O3W H5W . 0.83(2) ?
    O3W H6W . 0.84(4) ?
    O4W H7W . 0.81(2) ?
    O4W H8W . 0.82(5) ?
    O5W H9W . 0.82(2) ?
    O5W H10W . 0.81(4) ?
    O6W H11W . 0.82(2) ?
    O6W H12W . 0.82(2) ?
    O7W H13W . 0.80(2) ?
    O7W H14W . 0.81(5) ?
    C1 C2 . 1.487(7) ?
    C2 N2 . 1.360(7) ?
    C2 C4 . 1.369(8) ?
    C3 N1 . 1.313(7) ?
    C3 N2 . 1.343(7) ?
    C3 H3 . 0.9300 ?
    C4 N1 . 1.385(7) ?
    C4 C5 . 1.479(8) ?
    C6 C7 . 1.471(7) ?
    C7 N4 . 1.372(7) ?
    C7 C9 . 1.389(7) ?
    C8 N3 . 1.315(7) ?
    C8 N4 . 1.352(7) ?
    C8 H8 . 0.9300 ?
    C9 N3 . 1.377(7) ?
    C9 C10 . 1.481(8) ?
    N2 H2 . 0.87(2) ?
    N4 H1 . 0.86(2) ?
loop_
    _geom_angle_atom_site_label_1
    _geom_angle_atom_site_label_2
    _geom_angle_atom_site_label_3
    _geom_angle_site_symmetry_1
    _geom_angle_site_symmetry_3
    _geom_angle
    _geom_angle_publ_flag
    O19 Gd1 O12 . . 140.28(14) ?
    O19 Gd1 O14 . 1_655 115.09(16) ?
    O12 Gd1 O14 . 1_655 84.34(17) ?
    O19 Gd1 O16 . . 88.40(15) ?
    O12 Gd1 O16 . . 93.73(15) ?
    O14 Gd1 O16 1_655 . 144.89(14) ?
    O19 Gd1 O18 . . 74.59(13) ?
    O12 Gd1 O18 . . 144.34(13) ?
    O14 Gd1 O18 1_655 . 84.41(16) ?
    O16 Gd1 O18 . . 76.91(14) ?
    O19 Gd1 O7W . . 74.98(15) ?
    O12 Gd1 O7W . . 77.45(15) ?
    O14 Gd1 O7W 1_655 . 75.42(16) ?
    O16 Gd1 O7W . . 138.43(15) ?
    O18 Gd1 O7W . . 131.41(14) ?
    O19 Gd1 O10 . . 141.86(14) ?
    O12 Gd1 O10 . . 75.24(13) ?
    O14 Gd1 O10 1_655 . 73.07(13) ?
    O16 Gd1 O10 . . 72.56(13) ?
    O18 Gd1 O10 . . 69.11(12) ?
    O7W Gd1 O10 . . 139.82(14) ?
    O19 Gd1 O6W . . 70.00(15) ?
    O12 Gd1 O6W . . 74.41(15) ?
    O14 Gd1 O6W 1_655 . 143.57(17) ?
    O16 Gd1 O6W . . 67.18(15) ?
    O18 Gd1 O6W . . 129.32(15) ?
    O7W Gd1 O6W . . 71.34(16) ?
    O10 Gd1 O6W . . 126.92(14) ?
    O8 Gd2 O13 . . 78.04(15) ?
    O8 Gd2 O2 . 2_556 73.04(14) ?
    O13 Gd2 O2 . 2_556 75.19(13) ?
    O8 Gd2 O4W . . 135.66(15) ?
    O13 Gd2 O4W . . 138.59(14) ?
    O2 Gd2 O4W 2_556 . 129.93(14) ?
    O8 Gd2 O3W . . 90.09(15) ?
    O13 Gd2 O3W . . 148.44(14) ?
    O2 Gd2 O3W 2_556 . 73.39(14) ?
    O4W Gd2 O3W . . 68.07(14) ?
    O8 Gd2 O10 . . 89.77(14) ?
    O13 Gd2 O10 . . 81.20(13) ?
    O2 Gd2 O10 2_556 . 153.11(13) ?
    O4W Gd2 O10 . . 76.75(14) ?
    O3W Gd2 O10 . . 128.41(13) ?
    O8 Gd2 O17 . . 140.55(14) ?
    O13 Gd2 O17 . . 76.30(13) ?
    O2 Gd2 O17 2_556 . 71.75(13) ?
    O4W Gd2 O17 . . 81.93(15) ?
    O3W Gd2 O17 . . 96.39(13) ?
    O10 Gd2 O17 . . 115.04(12) ?
    O8 Gd2 O9 . . 70.37(13) ?
    O13 Gd2 O9 . . 120.85(13) ?
    O2 Gd2 O9 2_556 . 134.71(12) ?
    O4W Gd2 O9 . . 68.39(14) ?
    O3W Gd2 O9 . . 80.86(13) ?
    O10 Gd2 O9 . . 50.97(11) ?
    O17 Gd2 O9 . . 149.08(12) ?
    O8 Gd2 O18 . . 140.60(14) ?
    O13 Gd2 O18 . . 69.20(13) ?
    O2 Gd2 O18 2_556 . 116.86(12) ?
    O4W Gd2 O18 . . 69.74(13) ?
    O3W Gd2 O18 . . 129.17(13) ?
    O10 Gd2 O18 . . 64.61(12) ?
    O17 Gd2 O18 . . 50.43(12) ?
    O9 Gd2 O18 . . 108.33(12) ?
    O8 Gd2 C6 . . 144.12(15) ?
    O13 Gd2 C6 . . 66.49(14) ?
    O2 Gd2 C6 2_556 . 92.18(15) ?
    O4W Gd2 C6 . . 78.83(15) ?
    O3W Gd2 C6 . . 117.36(14) ?
    O10 Gd2 C6 . . 90.03(14) ?
    O17 Gd2 C6 . . 25.32(14) ?
    O9 Gd2 C6 . . 132.97(14) ?
    O18 Gd2 C6 . . 25.85(14) ?
    O8 Gd2 C5 . . 78.12(15) ?
    O13 Gd2 C5 . . 100.76(15) ?
    O2 Gd2 C5 2_556 . 151.11(14) ?
    O4W Gd2 C5 . . 71.80(16) ?
    O3W Gd2 C5 . . 105.28(15) ?
    O10 Gd2 C5 . . 25.46(13) ?
    O17 Gd2 C5 . . 135.95(14) ?
    O9 Gd2 C5 . . 25.55(13) ?
    O18 Gd2 C5 . . 86.90(14) ?
    C6 Gd2 C5 . . 112.75(16) ?
    O6 Gd3 O1 1_655 2_666 82.80(14) ?
    O6 Gd3 O5 1_655 . 133.45(14) ?
    O1 Gd3 O5 2_666 . 143.43(14) ?
    O6 Gd3 O2W 1_655 . 75.16(16) ?
    O1 Gd3 O2W 2_666 . 134.40(14) ?
    O5 Gd3 O2W . . 71.70(16) ?
    O6 Gd3 O4 1_655 . 132.10(13) ?
    O1 Gd3 O4 2_666 . 84.69(13) ?
    O5 Gd3 O4 . . 73.56(13) ?
    O2W Gd3 O4 . . 81.54(14) ?
    O6 Gd3 O1W 1_655 . 148.84(15) ?
    O1 Gd3 O1W 2_666 . 73.71(15) ?
    O5 Gd3 O1W . . 70.77(15) ?
    O2W Gd3 O1W . . 136.00(16) ?
    O4 Gd3 O1W . . 66.48(13) ?
    O6 Gd3 N1 1_655 . 82.54(14) ?
    O1 Gd3 N1 2_666 . 72.44(14) ?
    O5 Gd3 N1 . . 103.43(14) ?
    O2W Gd3 N1 . . 140.51(15) ?
    O4 Gd3 N1 . . 136.00(13) ?
    O1W Gd3 N1 . . 71.16(14) ?
    O6 Gd3 O9 1_655 . 73.82(13) ?
    O1 Gd3 O9 2_666 . 131.86(13) ?
    O5 Gd3 O9 . . 68.63(13) ?
    O2W Gd3 O9 . . 79.16(13) ?
    O4 Gd3 O9 . . 141.29(13) ?
    O1W Gd3 O9 . . 107.16(13) ?
    N1 Gd3 O9 . . 63.36(13) ?
    O6 Gd3 O3 1_655 . 77.88(12) ?
    O1 Gd3 O3 2_666 . 71.57(13) ?
    O5 Gd3 O3 . . 114.80(13) ?
    O2W Gd3 O3 . . 65.09(14) ?
    O4 Gd3 O3 . . 54.32(12) ?
    O1W Gd3 O3 . . 112.45(13) ?
    N1 Gd3 O3 . . 140.72(14) ?
    O9 Gd3 O3 . . 138.93(12) ?
    O6 Gd3 S1 1_655 . 105.48(10) ?
    O1 Gd3 S1 2_666 . 74.47(10) ?
    O5 Gd3 S1 . . 95.66(10) ?
    O2W Gd3 S1 . . 73.79(11) ?
    O4 Gd3 S1 . . 26.90(9) ?
    O1W Gd3 S1 . . 87.89(10) ?
    N1 Gd3 S1 . . 144.61(11) ?
    O9 Gd3 S1 . . 152.00(9) ?
    O3 Gd3 S1 . . 27.62(8) ?
    O20 Co1 O20 2_547 . 180.00(13) ?
    O20 Co1 O5W 2_547 . 91.67(16) ?
    O20 Co1 O5W . . 88.33(16) ?
    O20 Co1 O5W 2_547 2_547 88.33(16) ?
    O20 Co1 O5W . 2_547 91.67(16) ?
    O5W Co1 O5W . 2_547 180.000(3) ?
    O20 Co1 N3 2_547 . 100.80(16) ?
    O20 Co1 N3 . . 79.20(16) ?
    O5W Co1 N3 . . 91.23(16) ?
    O5W Co1 N3 2_547 . 88.77(16) ?
    O20 Co1 N3 2_547 2_547 79.20(16) ?
    O20 Co1 N3 . 2_547 100.80(16) ?
    O5W Co1 N3 . 2_547 88.77(16) ?
    O5W Co1 N3 2_547 2_547 91.23(16) ?
    N3 Co1 N3 . 2_547 180.000(3) ?
    S1 O1 Gd3 . 2_666 157.6(3) ?
    S1 O2 Gd2 . 2_556 150.4(2) ?
    S1 O3 Gd3 . . 94.70(19) ?
    S1 O4 Gd3 . . 104.62(19) ?
    S2 O5 Gd3 . . 135.3(2) ?
    S2 O6 Gd3 . 1_455 154.8(3) ?
    S2 O8 Gd2 . . 141.0(3) ?
    C5 O9 Gd3 . . 123.4(3) ?
    C5 O9 Gd2 . . 91.4(3) ?
    Gd3 O9 Gd2 . . 142.26(16) ?
    C5 O10 Gd1 . . 141.8(3) ?
    C5 O10 Gd2 . . 96.9(3) ?
    Gd1 O10 Gd2 . . 113.81(13) ?
    C1 O12 Gd1 . . 157.9(4) ?
    S3 O13 Gd2 . . 143.5(2) ?
    S3 O14 Gd1 . 1_455 122.0(3) ?
    S3 O16 Gd1 . . 143.1(2) ?
    C6 O17 Gd2 . . 96.2(3) ?
    C6 O18 Gd1 . . 152.1(3) ?
    C6 O18 Gd2 . . 89.4(3) ?
    Gd1 O18 Gd2 . . 111.49(14) ?
    C10 O19 Gd1 . . 155.2(4) ?
    C10 O20 Co1 . . 117.3(4) ?
    Gd3 O1W H1W . . 107(4) ?
    Gd3 O1W H2W . . 118(4) ?
    H1W O1W H2W . . 107(3) ?
    Gd3 O2W H3W . . 123(4) ?
    Gd3 O2W H4W . . 133(4) ?
    H3W O2W H4W . . 103(3) ?
    Gd2 O3W H5W . . 117(4) ?
    Gd2 O3W H6W . . 123(4) ?
    H5W O3W H6W . . 101(3) ?
    Gd2 O4W H7W . . 120(4) ?
    Gd2 O4W H8W . . 129(4) ?
    H7W O4W H8W . . 104(3) ?
    Co1 O5W H9W . . 111(4) ?
    Co1 O5W H10W . . 105(4) ?
    H9W O5W H10W . . 106(3) ?
    Gd1 O6W H11W . . 104(4) ?
    Gd1 O6W H12W . . 122(4) ?
    H11W O6W H12W . . 104(3) ?
    Gd1 O7W H13W . . 123(4) ?
    Gd1 O7W H14W . . 129(4) ?
    H13W O7W H14W . . 108(3) ?
    O1 S1 O2 . . 109.4(2) ?
    O1 S1 O3 . . 112.1(3) ?
    O2 S1 O3 . . 110.7(2) ?
    O1 S1 O4 . . 109.6(2) ?
    O2 S1 O4 . . 109.2(2) ?
    O3 S1 O4 . . 105.7(2) ?
    O1 S1 Gd3 . . 119.68(17) ?
    O2 S1 Gd3 . . 130.33(17) ?
    O3 S1 Gd3 . . 57.69(16) ?
    O4 S1 Gd3 . . 48.48(15) ?
    O7 S2 O6 . . 112.2(3) ?
    O7 S2 O5 . . 110.9(3) ?
    O6 S2 O5 . . 107.9(2) ?
    O7 S2 O8 . . 110.7(3) ?
    O6 S2 O8 . . 106.5(2) ?
    O5 S2 O8 . . 108.5(3) ?
    O15 S3 O16 . . 110.6(3) ?
    O15 S3 O14 . . 109.3(3) ?
    O16 S3 O14 . . 109.0(3) ?
    O15 S3 O13 . . 110.6(3) ?
    O16 S3 O13 . . 110.0(2) ?
    O14 S3 O13 . . 107.3(2) ?
    O11 C1 O12 . . 124.5(5) ?
    O11 C1 C2 . . 116.5(5) ?
    O12 C1 C2 . . 118.9(5) ?
    N2 C2 C4 . . 105.7(5) ?
    N2 C2 C1 . . 119.3(5) ?
    C4 C2 C1 . . 134.9(5) ?
    N1 C3 N2 . . 111.2(5) ?
    N1 C3 H3 . . 124.4 ?
    N2 C3 H3 . . 124.4 ?
    C2 C4 N1 . . 109.2(5) ?
    C2 C4 C5 . . 135.6(5) ?
    N1 C4 C5 . . 115.2(5) ?
    O9 C5 O10 . . 120.6(5) ?
    O9 C5 C4 . . 116.8(5) ?
    O10 C5 C4 . . 122.6(5) ?
    O9 C5 Gd2 . . 63.1(3) ?
    O10 C5 Gd2 . . 57.7(3) ?
    C4 C5 Gd2 . . 174.7(4) ?
    O17 C6 O18 . . 120.5(5) ?
    O17 C6 C7 . . 118.0(5) ?
    O18 C6 C7 . . 121.5(5) ?
    O17 C6 Gd2 . . 58.5(3) ?
    O18 C6 Gd2 . . 64.8(3) ?
    C7 C6 Gd2 . . 160.3(4) ?
    N4 C7 C9 . . 104.9(5) ?
    N4 C7 C6 . . 119.9(5) ?
    C9 C7 C6 . . 135.1(5) ?
    N3 C8 N4 . . 111.0(5) ?
    N3 C8 H8 . . 124.5 ?
    N4 C8 H8 . . 124.5 ?
    N3 C9 C7 . . 109.3(5) ?
    N3 C9 C10 . . 117.6(5) ?
    C7 C9 C10 . . 132.8(5) ?
    O19 C10 O20 . . 122.7(6) ?
    O19 C10 C9 . . 121.5(5) ?
    O20 C10 C9 . . 115.9(5) ?
    C3 N1 C4 . . 105.7(4) ?
    C3 N1 Gd3 . . 133.5(4) ?
    C4 N1 Gd3 . . 120.5(3) ?
    C3 N2 C2 . . 108.2(5) ?
    C3 N2 H2 . . 128(4) ?
    C2 N2 H2 . . 124(4) ?
    C8 N3 C9 . . 106.4(5) ?
    C8 N3 Co1 . . 144.3(4) ?
    C9 N3 Co1 . . 109.3(4) ?
    C8 N4 C7 . . 108.3(5) ?
    C8 N4 H1 . . 128(4) ?
    C7 N4 H1 . . 123(4) ?
loop_
    _geom_hbond_atom_site_label_D
    _geom_hbond_atom_site_label_H
    _geom_hbond_atom_site_label_A
    _geom_hbond_site_symmetry_A
    _geom_hbond_distance_DH
    _geom_hbond_distance_HA
    _geom_hbond_distance_DA
    _geom_hbond_angle_DHA
    N4 H1 O7 1_545 0.86(3) 1.93(4) 2.770(6) 166(5)
    N2 H2 O15 1_665 0.87(4) 2.03(4) 2.865(7) 161(4)
    O1W H2W O17 1_565 0.81(4) 2.07(4) 2.785(6) 148(6)
    O2W H4W O3W . 0.83(3) 2.04(4) 2.817(6) 158(4)
    O3W H5W O4 2_556 0.82(4) 1.93(4) 2.720(6) 159(4)
    O3W H6W O3 2_656 0.84(4) 1.96(4) 2.779(6) 167(6)
    O4W H7W O13 1_655 0.81(4) 2.19(5) 2.888(6) 144(4)
    O4W H7W O14 1_655 0.81(4) 2.44(4) 3.175(6) 150(5)
    O4W H8W O8 1_655 0.82(5) 2.54(5) 3.217(6) 141(4)
    O4W H8W O2 2_656 0.82(5) 2.54(5) 3.028(6) 120(5)
    O5W H9W O11 1_445 0.82(4) 1.83(4) 2.645(6) 177(6)
    O5W H10W O11 2_557 0.81(4) 2.07(5) 2.862(6) 167(5)
    O5W H10W O12 2_557 0.81(4) 2.44(4) 3.056(6) 134(5)
    O6W H12W O5W 2_557 0.82(4) 1.98(3) 2.779(7) 164(6)
    O7W H13W O20 2_657 0.81(4) 1.99(5) 2.768(6) 161(4)
    O7W H14W O6W 2_657 0.81(5) 2.31(5) 3.090(7) 165(5)
    C3 H3 O2 2_666 0.93 2.46 3.336(7) 157
data_global
_journal_date_recd_electronic     2011-06-25
_journal_date_accepted     2011-07-05
_journal_name_full     'Acta Crystallographica, Section E'
_journal_year     2011
_journal_volume     67
_journal_issue      8
_journal_page_first     m1060
_journal_page_last     m1061
_journal_paper_category     QM
_journal_coeditor_code     PV2424
_publ_contact_author_name     'Li-Cai, Zhu'
_publ_contact_author_address
;
School of Chemistry and Environment
South China Normal University
Guangzhou 510631
P. R. China
;
_publ_contact_author_email     licaizhu1977@yahoo.com.cn
_publ_contact_author_fax     '86 020 39310187'
_publ_contact_author_phone     '86 020 39310187'
_publ_section_title
;\
Poly[tetradecaaquatetrakis(\m~3~-1<i>H</i>-imidazole-4,5-dicarboxylato)tetra-\
\m~3~-sulfato-cobalt(II)hexagadolinium(III)]
;
loop_
    _publ_author_name
    _publ_author_footnote
    _publ_author_address
    'Li-Cai Zhu' .
;
School of Chemistry and Environment
South China Normal University
Guangzhou 510631
People's Republic of China
;
