# Supplementary material for: Poly[tetra­deca­aqua­tetra­kis­(μ3-1H-imidazole-4,5-dicarboxyl­ato)tetra-μ3-sulfato-cobalt(II)hexa­gadolinium(III)]
Source: Acta Crystallogr Sect E Struct Rep Online. 2011 Jul 9;67(Pt 8):m1060–1. doi: 10.1107/S1600536811026821 (PMC3212143; doi:10.1107/S1600536811026821)
Supplement: Supplementary file 2 [file e-67-m1060-Isup2.hkl]

# 
# h,k,l, Fc-squared, Fo-squared, sigma(Fo-squared) and status flag 
# 
data_I
_shelx_title ' s in P-1' 
_shelx_refln_list_code          4 
_shelx_F_calc_maximum      387.68 
_exptl_crystal_F_000      1151.00 
_reflns_d_resolution_high  0.8346 
 
loop_ 
 _symmetry_equiv_pos_as_xyz 
 'x, y, z' 
 '-x, -y, -z' 
 
_cell_length_a     6.6246 
_cell_length_b     9.4895 
_cell_length_c    21.5242 
_cell_angle_alpha  97.037 
_cell_angle_beta   94.365 
_cell_angle_gamma  98.158 
 
_shelx_F_squared_multiplier     1.000 
 
loop_ 
 _refln_index_h 
 _refln_index_k 
 _refln_index_l 
 _refln_F_squared_calc 
 _refln_F_squared_meas 
 _refln_F_squared_sigma 
 _refln_observed_status 
   1   0   0      463.45      469.05     32.78 o 
   2   0   0     1596.09     1634.03     83.81 o 
   3   0   0    38198.36    41012.93    718.24 o 
   4   0   0     3061.87     3334.66    177.65 o 
   5   0   0     2165.63     2435.03    171.51 o 
   6   0   0     6515.09     6057.79    296.93 o 
   7   0   0     7614.57     6961.60    384.49 o 
  -6   1   0      397.38      460.81    109.40 o 
  -5   1   0    24624.33    24531.07    579.80 o 
  -4   1   0      122.69      222.25     60.61 o 
  -3   1   0      512.70      596.11     68.85 o 
  -1   1   0    19632.22    21144.33    348.42 o 
   0   1   0    19726.75    20542.09    352.08 o 
   1   1   0     2136.54     2129.56     85.91 o 
   2   1   0    13038.06    12963.42    298.28 o 
   3   1   0    29176.53    29490.47    582.79 o 
   4   1   0      270.11      409.93     83.51 o 
   5   1   0     1352.23     1489.00    153.11 o 
   7   1   0     1305.91     1482.27    209.98 o 
  -6   2   0     4097.20     3611.08    224.50 o 
  -5   2   0     1280.79     1533.45    141.13 o 
  -4   2   0     1350.66     1303.12    112.25 o 
  -3   2   0    12790.45    12989.46    325.22 o 
  -2   2   0    10480.81    11508.54    282.71 o 
  -1   2   0     3539.74     3521.10     66.38 o 
   0   2   0     5291.57     5431.91    210.95 o 
   1   2   0    10101.84     9948.59    169.22 o 
   2   2   0        7.69       36.52     35.32 o 
   3   2   0    28888.68    28253.65    589.23 o 
   4   2   0    16772.02    16624.04    459.47 o 
   5   2   0      595.45      524.80     82.68 o 
   6   2   0     1196.43     1003.35    170.47 o 
   7   2   0     5217.00     5637.98    368.92 o 
  -7   3   0     2300.26     2037.82    200.55 o 
  -6   3   0       35.37      112.70     71.54 o 
  -5   3   0     5054.18     5069.41    242.16 o 
  -4   3   0    40754.09    41084.32    575.75 o 
  -3   3   0      536.34      645.16    100.80 o 
  -2   3   0    18727.32    18204.37    240.22 o 
  -1   3   0    14925.25    14518.28    184.57 o 
   0   3   0     4028.94     4234.38    112.25 o 
   1   3   0    27855.79    26966.65    364.14 o 
   2   3   0    17186.19    16356.88    402.22 o 
   3   3   0    68280.25    64078.91    804.31 o 
   4   3   0      474.04      559.20     75.89 o 
   5   3   0     1395.88     1481.22    122.30 o 
   6   3   0    23590.63    23965.64    760.89 o 
   7   3   0      898.51      990.92    201.30 o 
  -7   4   0     3827.46     4157.51    277.78 o 
  -6   4   0    22742.40    21490.35    597.91 o 
  -5   4   0     8764.05     9038.19    247.95 o 
  -4   4   0      780.06      677.81    101.25 o 
  -3   4   0     1119.19     1238.20     81.61 o 
  -2   4   0    26644.39    25277.40    295.80 o 
  -1   4   0      748.29      766.27    115.35 o 
   0   4   0      939.48      927.35     84.71 o 
   1   4   0    76570.73    75281.66    859.26 o 
   2   4   0     1300.37     1406.56     84.59 o 
   3   4   0    14099.86    13787.85    295.64 o 
   4   4   0     5223.24     4776.41    184.97 o 
   5   4   0     7172.37     6849.36    362.78 o 
   6   4   0     8029.22     7578.22    419.06 o 
  -7   5   0    12143.35    12017.25    475.93 o 
  -6   5   0      901.76     1057.82    151.16 o 
  -5   5   0       75.37      134.30     74.68 o 
  -4   5   0     5211.31     5122.71    176.59 o 
  -3   5   0       90.95      120.75     55.45 o 
  -2   5   0     8303.97     8153.28    208.27 o 
  -1   5   0     1609.89     1577.07    163.74 o 
   0   5   0    12417.67    12278.67    232.44 o 
   1   5   0    16451.49    15855.75    384.34 o 
   2   5   0     4759.75     4895.42    161.70 o 
   3   5   0     1021.15     1182.39     99.37 o 
   4   5   0     1211.76     1322.81    114.40 o 
   5   5   0     2204.76     2282.52    234.52 o 
   6   5   0      324.73      374.46    133.35 o 
  -7   6   0     3840.52     3559.45    268.20 o 
  -6   6   0     5611.03     5155.91    295.59 o 
  -5   6   0     6641.14     6076.79    302.17 o 
  -4   6   0     1265.79     1341.52    166.73 o 
  -3   6   0     5197.25     5163.95    185.77 o 
  -2   6   0      936.12      837.75     85.55 o 
  -1   6   0      713.81      772.42     67.18 o 
   0   6   0     5969.94     6069.13    168.93 o 
   1   6   0     1827.10     1938.95    104.45 o 
   2   6   0    10678.33    11033.41    264.23 o 
   3   6   0     1841.92     1883.52    129.83 o 
   4   6   0     8206.85     8468.91    269.21 o 
   5   6   0    10843.77    10132.53    481.02 o 
  -6   7   0     3881.50     3852.79    271.79 o 
  -5   7   0      557.96      524.42    116.44 o 
  -4   7   0     6333.33     6538.21    315.04 o 
  -3   7   0    20391.67    20665.61    421.68 o 
  -2   7   0     4011.39     4270.01    175.22 o 
  -1   7   0      148.86      160.29     71.09 o 
   0   7   0     8776.30     9304.92    478.18 o 
   1   7   0     7883.09     8459.05    232.22 o 
   2   7   0      102.36       73.38     48.52 o 
   3   7   0     1093.01      834.30     98.83 o 
   4   7   0    35365.82    34519.77    922.98 o 
   5   7   0     5010.61     4176.51    320.13 o 
  -6   8   0      192.02      184.98    101.47 o 
  -5   8   0     2931.95     3025.60    236.17 o 
  -4   8   0    16148.25    15804.48    534.60 o 
  -3   8   0     4913.13     5093.56    209.18 o 
  -2   8   0      379.13      479.97    109.70 o 
  -1   8   0    17377.05    17082.61    519.63 o 
   0   8   0     2783.63     2859.17    208.48 o 
   1   8   0      754.75      721.08    132.45 o 
   2   8   0    18787.54    18661.48    406.32 o 
   3   8   0      294.00      303.68     80.39 o 
   4   8   0     4419.36     4181.45    307.71 o 
  -5   9   0     2851.46     3099.09    266.70 o 
  -4   9   0      429.41      250.99    109.70 o 
  -3   9   0       69.40       11.52     57.77 o 
  -2   9   0     1901.86     2081.22    203.69 o 
  -1   9   0     7549.34     6985.25    340.48 o 
   0   9   0      238.29      334.35    109.10 o 
   1   9   0     1088.41     1054.23    166.28 o 
   2   9   0     1621.79     1802.55    206.39 o 
   3   9   0     1660.10     2102.77    227.04 o 
  -4  10   0     2677.86     2806.94    262.96 o 
  -3  10   0       46.81      -14.22     64.51 o 
  -2  10   0      157.36      152.21     95.19 o 
  -1  10   0      176.88      125.12     87.10 o 
   0  10   0    13902.97    14662.85    542.98 o 
   1  10   0       79.36       -6.44     85.46 o 
   2  10   0     1958.22     2423.05    249.64 o 
  -2  11   0    20111.71    20566.48    690.40 o 
  -1  11   0      924.01      762.54    161.64 o 
   0  11   0      761.64     1222.30    200.70 o 
   0 -11   1     1887.78     2041.26    236.77 o 
   1 -11   1     3615.86     3581.30    281.37 o 
   2 -11   1     4502.85     4446.96    307.86 o 
   3 -11   1     3501.64     3175.56    282.56 o 
  -2 -10   1     8070.89     8399.57    406.49 o 
  -1 -10   1     1329.85     1666.80    204.29 o 
   0 -10   1      292.55      318.04    107.76 o 
   1 -10   1    28721.87    28466.78    779.60 o 
   2 -10   1        0.94        3.29     66.60 o 
   3 -10   1      138.32       84.86     77.38 o 
   4 -10   1    12709.87    13378.28    538.64 o 
  -3  -9   1     1606.70     1121.73    188.88 o 
  -2  -9   1       34.16      -14.37     80.22 o 
  -1  -9   1    16003.86    15597.35    521.58 o 
   0  -9   1      299.14      309.35    101.02 o 
   1  -9   1      334.49      400.95    111.05 o 
   2  -9   1      785.11      481.47    115.24 o 
   3  -9   1     1650.58     1616.97    188.28 o 
   4  -9   1     1530.42     1477.78    189.32 o 
   5  -9   1      381.59      320.88    117.79 o 
  -4  -8   1      815.85      634.42    156.10 o 
  -3  -8   1      399.89      244.44     70.10 o 
  -2  -8   1     1189.53     1269.59    116.26 o 
  -1  -8   1     1743.99     1912.36    126.67 o 
   0  -8   1     5592.67     5886.27    290.20 o 
   1  -8   1      296.65      312.20     87.10 o 
   2  -8   1      224.78      187.53     78.27 o 
   3  -8   1       53.23       90.85     67.95 o 
   4  -8   1     2265.29     2347.92    213.12 o 
   5  -8   1     6739.62     7451.60    371.32 o 
   6  -8   1        0.54       27.69     73.93 o 
  -5  -7   1     4675.28     4887.72    343.18 o 
  -4  -7   1      219.27      320.13    113.74 o 
  -3  -7   1     5944.10     6319.50    221.12 o 
  -2  -7   1      728.28      842.15     92.21 o 
  -1  -7   1    17419.51    17617.07    351.72 o 
   0  -7   1    19799.67    20013.38    364.54 o 
   1  -7   1     1630.14     1200.60    134.70 o 
   2  -7   1    15071.42    14494.93    463.88 o 
   3  -7   1    14140.10    14424.72    336.99 o 
   4  -7   1     6946.14     6812.84    317.89 o 
   5  -7   1     1721.25     1809.13    190.52 o 
   6  -7   1     1354.05     1325.27    183.04 o 
  -6  -6   1     2901.54     3023.21    310.10 o 
  -5  -6   1    14913.88    14986.12    592.37 o 
  -4  -6   1       87.41      170.02     83.96 o 
  -3  -6   1    15599.19    15731.65    344.39 o 
  -2  -6   1     7725.53     7376.00    210.47 o 
  -1  -6   1    21925.80    21636.77    588.93 o 
   0  -6   1     2624.38     2713.15    300.08 o 
   1  -6   1     7434.21     7933.91    196.00 o 
   2  -6   1    30090.31    30083.27    483.24 o 
   3  -6   1      692.90      935.70     89.33 o 
   4  -6   1     3990.73     3903.40    294.16 o 
   5  -6   1    11023.66    10994.29    411.87 o 
   6  -6   1      118.39       77.38     72.14 o 
   7  -6   1      801.54      710.30    149.81 o 
  -6  -5   1     4759.79     5719.70    376.25 o 
  -5  -5   1       27.76       57.32     75.43 o 
  -4  -5   1       85.99      162.78     66.82 o 
  -3  -5   1    24152.89    24242.01    427.72 o 
  -2  -5   1      615.27      690.10     70.42 o 
  -1  -5   1     9107.24     9310.56    208.06 o 
   0  -5   1      497.70      452.60     50.38 o 
   1  -5   1     9327.48     9476.82    198.71 o 
   2  -5   1    17864.34    18167.71    255.62 o 
   3  -5   1     6290.61     6410.31    141.02 o 
   4  -5   1     2666.39     2711.33    141.58 o 
   5  -5   1     6019.35     6119.45    291.99 o 
   6  -5   1     7340.39     7150.33    340.63 o 
   7  -5   1     1282.15     1179.35    176.60 o 
  -6  -4   1     1395.72     1255.53    202.64 o 
  -5  -4   1     1678.36     1417.46    190.07 o 
  -4  -4   1     3771.16     3583.72    154.53 o 
  -3  -4   1    13552.76    14255.46    295.68 o 
  -2  -4   1    15997.69    15490.71    283.66 o 
  -1  -4   1    30350.03    30660.38    420.93 o 
   0  -4   1      494.95      518.96     44.73 o 
   1  -4   1     4634.76     4423.81    100.35 o 
   2  -4   1      909.37      962.00     50.95 o 
   3  -4   1    12528.87    12848.17    256.60 o 
   4  -4   1     2985.84     2967.80    126.02 o 
   5  -4   1     3937.25     3865.64    158.37 o 
   6  -4   1     8243.10     8281.49    355.90 o 
   7  -4   1      686.28      569.77    135.74 o 
  -7  -3   1     8256.03     9562.46    500.77 o 
  -6  -3   1     2806.71     3546.58    276.28 o 
  -5  -3   1     5122.31     5266.51    305.01 o 
  -4  -3   1    10157.77    10337.59    260.06 o 
  -3  -3   1       36.47       83.93     33.59 o 
  -2  -3   1    37609.84    36444.41    485.11 o 
  -1  -3   1      563.00      518.17     43.82 o 
   0  -3   1    11539.78    10987.71    266.78 o 
   1  -3   1    59631.45    59298.07    553.19 o 
   2  -3   1     8784.51     8801.31    150.48 o 
   3  -3   1      121.38       85.34     30.83 o 
   4  -3   1     1633.10     1644.36     91.06 o 
   5  -3   1    19096.31    19087.05    512.15 o 
   6  -3   1     3639.53     3335.25    223.75 o 
   7  -3   1      508.98      494.64    124.82 o 
  -7  -2   1    25617.99    26936.92    853.08 o 
  -6  -2   1     1560.57     1672.79    206.24 o 
  -5  -2   1     1090.64     1178.18    106.53 o 
  -4  -2   1    17391.92    17490.67    374.01 o 
  -3  -2   1    15092.11    14510.46    271.84 o 
  -2  -2   1     1734.81     1844.08    137.24 o 
  -1  -2   1    19504.36    19824.45    469.49 o 
   0  -2   1   117932.02   117921.00   1184.25 o 
   1  -2   1    22131.56    22938.98    238.65 o 
   2  -2   1    11542.62    12419.43    202.34 o 
   3  -2   1    43034.21    42899.29    754.75 o 
   4  -2   1     6403.39     7101.69    259.22 o 
   5  -2   1     4489.28     4400.11    224.50 o 
   6  -2   1     1225.06     1291.75    154.30 o 
   7  -2   1      135.77      296.03    113.74 o 
  -7  -1   1     4738.33     4780.86    330.01 o 
  -6  -1   1      349.96      499.88    126.02 o 
  -5  -1   1    16487.29    15735.64    458.57 o 
  -4  -1   1    10792.86    11023.78    333.60 o 
  -3  -1   1     1284.28     1361.64     98.78 o 
  -2  -1   1    25093.24    25347.49    456.32 o 
  -1  -1   1       68.48       94.37     16.93 o 
   0  -1   1     2247.76     2446.54     48.16 o 
   1  -1   1      939.49     1060.86     89.87 o 
   2  -1   1      334.34      207.58     43.85 o 
   3  -1   1     2531.59     2454.78    129.16 o 
   4  -1   1     8828.19     8805.46    289.00 o 
   5  -1   1     4317.77     4419.34    160.09 o 
   6  -1   1     1118.51     1332.46    159.99 o 
  -7   0   1       29.51      -30.23     59.27 o 
  -5   0   1      131.51      102.82     59.72 o 
  -4   0   1     4652.78     4943.99    207.73 o 
  -3   0   1     8159.15     8001.92    225.69 o 
  -2   0   1     2979.00     3036.83    107.61 o 
  -1   0   1    20368.04    21860.17    334.65 o 
   1   0   1    28165.68    29206.71    460.22 o 
   2   0   1     4730.00     4907.01    112.61 o 
   3   0   1     4847.88     5209.94    198.90 o 
   4   0   1    57816.40    60233.79   1058.57 o 
   5   0   1      573.49      578.30    106.41 o 
   6   0   1       32.30       85.91     75.73 o 
  -7   1   1     2408.28     2574.96    238.86 o 
  -6   1   1     8335.43     8925.34    351.86 o 
  -5   1   1      764.47      869.40    108.36 o 
  -4   1   1    70770.50    72010.23   1169.02 o 
  -3   1   1    12420.04    13863.79    319.38 o 
  -2   1   1      548.12      649.69     55.53 o 
  -1   1   1   150292.67   149222.23   1540.32 o 
   0   1   1      843.08      845.66     33.83 o 
   1   1   1    11254.89    11577.08    253.68 o 
   2   1   1    78962.20    74676.78   1153.76 o 
   3   1   1     7265.86     6850.56    243.35 o 
   4   1   1     1977.34     2162.79    159.99 o 
   5   1   1     3703.62     3704.77    226.29 o 
   6   1   1    14147.52    14249.78    495.69 o 
   7   1   1     5678.50     5535.01    355.90 o 
  -6   2   1    51459.92    50669.53   1004.69 o 
  -5   2   1     5065.25     4907.62    225.84 o 
  -4   2   1      277.78      277.03     65.40 o 
  -3   2   1    53453.64    54207.43    889.30 o 
  -2   2   1     4143.70     3895.03    104.81 o 
  -1   2   1      159.92      228.48     34.27 o 
   0   2   1    16649.08    16598.85    359.94 o 
   1   2   1    43694.96    40333.01    679.32 o 
   2   2   1     9824.83     9334.97    276.43 o 
   3   2   1     1582.34     1524.47    128.11 o 
   4   2   1      782.75      928.96    125.12 o 
   5   2   1       18.67        0.15     71.39 o 
   6   2   1     3914.24     4274.09    291.84 o 
   7   2   1       90.23       97.43     85.91 o 
  -6   3   1     2684.95     2342.54    182.29 o 
  -5   3   1     3355.15     3136.05    188.73 o 
  -4   3   1     1494.60     1426.39     90.05 o 
  -3   3   1     1590.32     1686.31    120.48 o 
  -2   3   1      414.85      452.08     47.51 o 
  -1   3   1       41.33       29.42     25.84 o 
   0   3   1     3958.36     4049.28     96.70 o 
   1   3   1     3591.25     3806.86    110.06 o 
   2   3   1    26832.99    25544.15    546.12 o 
   3   3   1     7424.73     6937.96    274.78 o 
   4   3   1      167.33      101.47     73.34 o 
   5   3   1     7189.34     7074.68    242.40 o 
   6   3   1     3248.74     2887.31    269.10 o 
   7   3   1     8392.98     8008.80    459.47 o 
  -7   4   1     1428.76     1225.90    167.47 o 
  -6   4   1     5030.18     5090.99    201.98 o 
  -5   4   1    28150.90    28098.34    487.13 o 
  -4   4   1        9.64       39.76     52.76 o 
  -3   4   1    35244.77    35750.98    580.62 o 
  -2   4   1    29731.46    30092.10    443.30 o 
  -1   4   1    18083.81    17680.00    226.34 o 
   0   4   1    13566.90    14318.28    358.52 o 
   1   4   1     3560.99     3136.31    167.25 o 
   2   4   1    35825.24    34688.41    502.34 o 
   3   4   1     1554.10     1509.45    129.68 o 
   4   4   1      451.02      455.77     74.33 o 
   5   4   1    50772.53    49493.68    776.45 o 
   6   4   1     1139.28     1013.37    189.47 o 
  -7   5   1     7048.48     6457.99    341.98 o 
  -6   5   1     3630.97     3570.68    237.22 o 
  -5   5   1     8241.73     7881.16    565.80 o 
  -4   5   1      676.62      617.02     76.24 o 
  -3   5   1    57335.20    58475.61   1150.91 o 
  -2   5   1       95.72       84.46     24.71 o 
  -1   5   1        1.37       31.04     27.92 o 
   0   5   1    53570.12    54592.62    699.23 o 
   1   5   1     5715.18     5424.70    156.55 o 
   2   5   1     2908.11     2828.47    188.88 o 
   3   5   1    19376.22    19608.37    388.13 o 
   4   5   1    14608.84    14987.25    357.12 o 
   5   5   1     6893.04     7114.86    384.64 o 
   6   5   1       35.72       96.23     92.19 o 
  -7   6   1      154.76      172.26    101.77 o 
  -6   6   1       12.19      -26.79     59.72 o 
  -5   6   1    13065.69    13033.51    333.11 o 
  -4   6   1     2795.75     2777.74    284.88 o 
  -3   6   1     5309.12     5423.27    191.57 o 
  -2   6   1      356.12      280.15     66.15 o 
  -1   6   1    10408.20     9772.03    250.29 o 
   0   6   1    10226.27    10445.04    227.92 o 
   1   6   1       67.61      147.78     40.34 o 
   2   6   1    10324.38    10385.00    260.58 o 
   3   6   1      635.19      571.14     83.76 o 
   4   6   1      914.34      844.11    188.95 o 
   5   6   1       75.31       59.57     85.31 o 
  -6   7   1     1717.96     2012.83    212.22 o 
  -5   7   1     2843.24     2635.28    211.18 o 
  -4   7   1     8746.85     8656.63    270.05 o 
  -3   7   1       19.51       32.28     46.69 o 
  -2   7   1     1853.70     1872.38    153.26 o 
  -1   7   1       37.91       61.51     60.16 o 
   0   7   1     6077.35     6340.05    291.84 o 
   1   7   1    18623.54    18707.13    367.96 o 
   2   7   1     3802.45     3660.33    176.90 o 
   3   7   1     7458.21     6930.58    238.67 o 
   4   7   1     2228.15     2457.14    166.63 o 
   5   7   1     1708.66     1777.70    240.51 o 
  -6   8   1      876.70      971.47    174.96 o 
  -5   8   1     7234.94     7500.69    371.02 o 
  -4   8   1    12090.29    11922.06    456.47 o 
  -3   8   1     1408.17     1465.34    159.09 o 
  -2   8   1     2391.43     2773.63    156.07 o 
  -1   8   1    10111.88     9830.66    390.47 o 
   0   8   1    20721.81    20085.31    579.50 o 
   1   8   1        0.00       11.82     58.67 o 
   2   8   1       98.16       78.69     52.80 o 
   3   8   1    23510.85    23433.78    490.74 o 
   4   8   1      108.34       45.20     90.25 o 
  -5   9   1     8389.87     8505.99    420.55 o 
  -4   9   1     1205.31     1262.86    180.64 o 
  -3   9   1       92.45      139.94     80.07 o 
  -2   9   1    30741.71    30894.02    800.85 o 
  -1   9   1     1389.62     1548.12    183.49 o 
   0   9   1      159.73       68.10     78.27 o 
   1   9   1     3910.54     4077.89    272.84 o 
   2   9   1      186.28      149.81    103.27 o 
   3   9   1     2132.74     2114.75    232.73 o 
  -4  10   1     4432.60     5247.81    339.29 o 
  -3  10   1     1002.41      890.65    162.98 o 
  -2  10   1     5612.04     5796.47    333.60 o 
  -1  10   1     1571.31     1898.33    216.11 o 
   0  10   1      850.95     1159.89    186.63 o 
   1  10   1     1046.89      932.70    176.00 o 
   2  10   1      724.64      734.10    166.87 o 
  -2  11   1      795.12      811.18    167.77 o 
  -1  11   1     3766.20     3883.17    292.59 o 
   0  11   1        0.88       58.22     93.69 o 
   0 -11   2     1447.35     1332.75    198.60 o 
   1 -11   2        5.18       74.23     92.79 o 
   2 -11   2      323.83      213.12    107.01 o 
   3 -11   2       42.92       -8.98     79.17 o 
  -2 -10   2      568.47      421.75    128.26 o 
  -1 -10   2      125.10      125.12     93.84 o 
   0 -10   2     7294.93     7528.83    374.01 o 
   1 -10   2     2554.78     2520.04    231.98 o 
   2 -10   2     3826.57     3605.10    259.97 o 
   3 -10   2     2590.58     2570.77    242.90 o 
   4 -10   2      153.34      218.81    105.81 o 
  -3  -9   2     7143.93     6881.39    384.64 o 
  -2  -9   2     4290.90     4579.11    281.67 o 
  -1  -9   2      161.02      228.69     94.59 o 
   0  -9   2    46226.46    49194.45   1044.80 o 
   1  -9   2      381.41      283.31     94.29 o 
   2  -9   2     2757.05     2674.34    211.03 o 
   3  -9   2    29380.55    29995.74    792.77 o 
   4  -9   2     1018.91      833.48    151.76 o 
   5  -9   2      318.55      159.09     99.08 o 
  -4  -8   2       16.75      -68.40     73.48 o 
  -3  -8   2     1029.00      961.52    112.59 o 
  -2  -8   2    22508.85    23295.66    456.48 o 
  -1  -8   2      486.64      431.38    104.32 o 
   0  -8   2       26.59        5.09     60.31 o 
   1  -8   2     4571.25     4446.66    245.75 o 
   2  -8   2    16744.47    15979.44    493.14 o 
   3  -8   2     4637.35     4436.63    264.16 o 
   4  -8   2      165.52      304.86     98.48 o 
   5  -8   2     2801.84     2478.73    230.63 o 
   6  -8   2        7.28      -41.31     70.04 o 
  -5  -7   2      894.96     1028.04    195.16 o 
  -4  -7   2      286.34      223.00     98.18 o 
  -3  -7   2     1535.78     1656.09    127.59 o 
  -2  -7   2       60.79      135.47     51.39 o 
  -1  -7   2     2280.59     2272.07    122.95 o 
   0  -7   2     1231.60     1239.06    142.63 o 
   1  -7   2      200.81      249.04     74.98 o 
   2  -7   2        5.93       23.50     49.54 o 
   3  -7   2    12137.03    12224.53    416.81 o 
   4  -7   2     8384.78     7750.18    342.28 o 
   5  -7   2       16.35       38.76     66.15 o 
   6  -7   2     4573.89     5105.03    311.75 o 
  -6  -6   2     2015.65     1907.61    261.01 o 
  -5  -6   2     3619.39     3398.71    277.48 o 
  -4  -6   2     6658.31     6837.53    355.75 o 
  -3  -6   2      860.02      871.98     90.45 o 
  -2  -6   2    17032.63    16964.02    336.49 o 
  -1  -6   2    14102.59    14653.96    293.24 o 
   0  -6   2       10.32       -0.55     29.74 o 
   1  -6   2    38316.89    39518.64    548.23 o 
   2  -6   2    11347.55    11193.51    204.65 o 
   3  -6   2    22952.27    23019.94    413.86 o 
   4  -6   2     3585.81     3782.75    221.80 o 
   5  -6   2      676.13      654.63    128.11 o 
   6  -6   2    16248.14    16305.11    548.37 o 
   7  -6   2      207.61      178.10     95.93 o 
  -6  -5   2    11287.61    12159.87    558.69 o 
  -5  -5   2     4641.38     5219.22    327.16 o 
  -4  -5   2    10236.58    10862.14    437.32 o 
  -3  -5   2     8069.34     7426.57    371.24 o 
  -2  -5   2    18092.27    17621.92    320.80 o 
  -1  -5   2     1049.20     1052.29    129.61 o 
   0  -5   2     2154.60     2795.42    189.47 o 
   1  -5   2    72852.75    74858.17    868.19 o 
   2  -5   2      700.42      775.21     55.29 o 
   3  -5   2     1005.93     1042.76     62.38 o 
   4  -5   2    20287.37    20384.82    376.42 o 
   5  -5   2     6449.21     5748.43    283.76 o 
   6  -5   2     4874.39     4909.12    281.07 o 
   7  -5   2      109.63       66.30     81.27 o 
  -6  -4   2       11.20       97.58     86.51 o 
  -5  -4   2      411.43      341.53    103.12 o 
  -4  -4   2    19224.48    18959.25    374.66 o 
  -3  -4   2     2303.93     2318.95    112.90 o 
  -2  -4   2    11212.13    11944.29    237.33 o 
  -1  -4   2     6289.52     6085.81    148.65 o 
   0  -4   2     4686.88     4694.94    121.54 o 
   1  -4   2    25430.40    26112.11    301.70 o 
   2  -4   2     1652.49     1718.32     66.63 o 
   3  -4   2    13568.49    13206.02    255.68 o 
   4  -4   2    14503.42    14738.83    295.72 o 
   5  -4   2     3661.04     3857.43    225.09 o 
   6  -4   2      349.09      187.08     88.00 o 
   7  -4   2       58.92      116.89     91.89 o 
  -7  -3   2     2652.57     3200.41    309.06 o 
  -6  -3   2       66.78      168.37     91.44 o 
  -5  -3   2     2547.91     2143.33    209.08 o 
  -4  -3   2     8025.69     7708.26    214.78 o 
  -3  -3   2    19561.27    19434.40    333.19 o 
  -2  -3   2    29555.13    29408.40    406.42 o 
  -1  -3   2    13292.50    13280.14    215.43 o 
   0  -3   2    16545.62    16610.71    241.02 o 
   1  -3   2        7.46       32.87     17.39 o 
   2  -3   2     1023.45     1129.68     48.93 o 
   3  -3   2     7135.47     7836.72    192.54 o 
   4  -3   2    29439.32    28667.03    624.40 o 
   5  -3   2     6511.49     6453.80    283.01 o 
   6  -3   2     1595.09     1559.20    168.97 o 
   7  -3   2     2521.58     2605.64    233.33 o 
  -7  -2   2     1815.77     1721.28    232.88 o 
  -6  -2   2       11.43      -43.10     56.27 o 
  -5  -2   2     6957.58     6890.96    334.50 o 
  -4  -2   2      793.47      712.06     73.73 o 
  -3  -2   2    22501.42    22579.45    527.34 o 
  -2  -2   2     4061.24     4042.88    109.51 o 
  -1  -2   2      104.28      149.42     22.99 o 
   0  -2   2    32107.18    32421.54    371.47 o 
   1  -2   2     1115.89     1143.72     76.27 o 
   2  -2   2    29409.72    30511.86   1083.19 o 
   3  -2   2      995.72      856.38     86.51 o 
   4  -2   2    28590.10    28175.68    608.53 o 
   5  -2   2      416.39      365.93     90.70 o 
   6  -2   2     1191.88     1057.97    147.42 o 
   7  -2   2    27571.27    27118.31    748.17 o 
  -7  -1   2     1296.74     1368.82    203.39 o 
  -6  -1   2     4732.38     4956.11    301.12 o 
  -5  -1   2    19168.27    19291.84    798.31 o 
  -4  -1   2    30297.32    29842.50    454.84 o 
  -3  -1   2       16.88      -15.32     21.62 o 
  -2  -1   2      703.60      716.11     44.25 o 
  -1  -1   2    53838.50    51836.45    938.76 o 
   0  -1   2     8315.60     8540.75    124.52 o 
   1  -1   2      101.69       81.92     41.38 o 
   2  -1   2    18601.11    18563.83    375.06 o 
   3  -1   2     1381.01     1318.54    103.27 o 
   4  -1   2     3583.94     3987.79    193.37 o 
   5  -1   2    16026.42    16291.04    471.29 o 
   6  -1   2     1985.96     2038.57    191.27 o 
   7  -1   2     8228.91     7378.27    370.42 o 
  -7   0   2        8.43       15.86     68.85 o 
  -6   0   2    36158.24    36255.13    888.85 o 
  -5   0   2     9172.68     9615.44    322.97 o 
  -4   0   2      357.27      448.54     73.19 o 
  -3   0   2    19861.75    18923.17    377.90 o 
  -2   0   2     1091.84     1068.73     57.10 o 
  -1   0   2    11651.54    12556.55    153.47 o 
   0   0   2     1301.44     1366.21     29.34 o 
   1   0   2     1857.23     1923.78     84.11 o 
   2   0   2    15714.41    16812.92    362.19 o 
   3   0   2     3722.65     4048.85    180.94 o 
   4   0   2     7483.50     8048.91    294.69 o 
   5   0   2     1187.87     1128.61    138.59 o 
   6   0   2       30.13        2.24     66.30 o 
  -7   1   2      210.76      280.02    105.51 o 
  -6   1   2      182.13      244.85     84.56 o 
  -5   1   2     7935.41     7803.91    279.27 o 
  -4   1   2     8892.17     9386.01    275.83 o 
  -3   1   2     2185.93     2449.40    115.24 o 
  -2   1   2    44726.03    45815.18    701.92 o 
  -1   1   2       57.10       72.95     10.03 o 
   0   1   2    35014.03    36176.86    421.45 o 
   1   1   2       36.58       11.37     27.09 o 
   2   1   2     1919.52     1895.19    116.44 o 
   3   1   2    54234.38    56914.84    997.96 o 
   4   1   2      137.76      146.37     66.90 o 
   5   1   2    14663.13    15086.25    483.71 o 
   6   1   2    24695.71    25194.98    704.02 o 
  -7   2   2     4659.93     4179.66    272.69 o 
  -6   2   2      396.37      451.39    101.92 o 
  -5   2   2    20009.19    20663.46    506.16 o 
  -4   2   2    14768.84    15519.82    384.49 o 
  -3   2   2    15967.40    16285.05    364.73 o 
  -2   2   2   105346.13   108072.95   1862.26 o 
  -1   2   2     3844.56     3923.87    178.62 o 
   0   2   2      228.52      276.28     36.06 o 
   1   2   2    64448.75    61467.61    984.94 o 
   2   2   2    15645.60    13979.48    365.03 o 
   3   2   2     1559.57     1623.55    140.68 o 
   4   2   2     7169.92     7337.56    310.10 o 
   5   2   2    24262.96    24115.61    657.17 o 
   6   2   2     6239.69     6102.39    338.54 o 
   7   2   2     1273.90      898.28    185.13 o 
  -6   3   2     8173.19     8702.64    341.98 o 
  -5   3   2     1428.67     1566.78    105.92 o 
  -4   3   2    12846.11    13049.66    272.08 o 
  -3   3   2    26913.45    27884.33    415.35 o 
  -2   3   2     3884.89     3770.73    117.43 o 
  -1   3   2     7782.78     7587.48    169.31 o 
   0   3   2    59346.37    55892.67    820.20 o 
   1   3   2     3414.94     3514.10    166.87 o 
   2   3   2     4256.35     3977.46    195.76 o 
   3   3   2     5020.90     4788.49    237.97 o 
   4   3   2     1193.55     1131.31    146.52 o 
   5   3   2     5419.67     5588.44    307.71 o 
   6   3   2        9.70       16.01     74.83 o 
   7   3   2     2874.55     2594.57    287.50 o 
  -6   4   2      854.50      904.12    179.15 o 
  -5   4   2    11578.60    11968.19    318.93 o 
  -4   4   2       76.63       94.47     39.53 o 
  -3   4   2     2332.21     2435.76    195.91 o 
  -2   4   2     1330.01     1358.88     82.65 o 
  -1   4   2     1478.00     1275.59     50.30 o 
   0   4   2    21174.13    21982.93    570.74 o 
   1   4   2    14249.03    13452.18    317.21 o 
   2   4   2    15495.45    14956.73    294.35 o 
   3   4   2      794.58      735.96     82.26 o 
   4   4   2     3534.69     3343.19    161.87 o 
   5   4   2     3285.39     3294.96    177.37 o 
   6   4   2      933.96     1028.34    189.62 o 
  -7   5   2     2451.11     2331.91    219.71 o 
  -6   5   2     7257.10     7233.40    251.42 o 
  -5   5   2       36.61       12.51     41.02 o 
  -4   5   2    12487.23    11844.53    283.95 o 
  -3   5   2     6493.96     6744.37    215.37 o 
  -2   5   2      249.78      183.48     46.94 o 
  -1   5   2    22328.62    21447.68    276.22 o 
   0   5   2      397.98      526.00    151.68 o 
   1   5   2    38971.43    37786.75    838.12 o 
   2   5   2     4746.50     5110.85    208.33 o 
   3   5   2     1790.82     1793.98    121.78 o 
   4   5   2    25807.12    25124.59   1022.73 o 
   5   5   2     2419.24     2619.23    172.73 o 
   6   5   2        0.64      -56.57     73.48 o 
  -7   6   2     3797.66     3957.41    280.02 o 
  -6   6   2     4077.91     3975.37    260.56 o 
  -5   6   2       11.23       42.23     48.29 o 
  -4   6   2    27004.40    26463.82    489.17 o 
  -3   6   2     1368.33     1332.64    229.28 o 
  -2   6   2      197.39      229.21     87.40 o 
  -1   6   2    37176.62    36197.56   1233.15 o 
   0   6   2     5984.50     6149.39    170.39 o 
   1   6   2      552.95      586.21     68.74 o 
   2   6   2    11601.66    11220.06    274.87 o 
   3   6   2    20783.74    20976.92    426.25 o 
   4   6   2     4802.17     4922.22    212.82 o 
   5   6   2      857.11      835.27    169.87 o 
  -6   7   2     4791.63     4371.68    286.46 o 
  -5   7   2     4778.90     4843.27    284.36 o 
  -4   7   2      324.58      366.84     78.45 o 
  -3   7   2     1803.16     1539.05    123.11 o 
  -2   7   2    19601.20    19515.38    409.87 o 
  -1   7   2    11640.94    11211.61    392.27 o 
   0   7   2     5549.60     5444.76    273.44 o 
   1   7   2     5325.81     5400.74    185.00 o 
   2   7   2      375.06      407.47    138.21 o 
   3   7   2       12.41       11.30     47.38 o 
   4   7   2      222.40      191.66     73.74 o 
   5   7   2      832.77      910.10    189.03 o 
  -6   8   2      876.46      543.43    146.82 o 
  -5   8   2     2036.62     1890.85    206.69 o 
  -4   8   2     1947.86     2218.31    186.33 o 
  -3   8   2        6.66       21.99     46.10 o 
  -2   8   2     1396.48     1412.85    127.48 o 
  -1   8   2     4996.10     5131.52    283.91 o 
   0   8   2     5771.61     5926.98    308.16 o 
   1   8   2       12.43       -3.74     65.55 o 
   2   8   2    11613.66    10983.07    447.64 o 
   3   8   2     3455.97     3659.53    189.66 o 
   4   8   2     4431.10     4491.36    221.92 o 
  -5   9   2     6688.25     6973.73    377.90 o 
  -4   9   2     2403.48     2448.05    239.16 o 
  -3   9   2     9269.49     9502.04    412.85 o 
  -2   9   2     1763.51     1735.80    192.62 o 
  -1   9   2     6464.96     6897.85    350.51 o 
   0   9   2     2138.51     2125.97    218.06 o 
   1   9   2      202.85      158.79     96.98 o 
   2   9   2    25978.21    25728.53    756.85 o 
   3   9   2        3.35       17.96    104.76 o 
  -4  10   2      429.58      374.16    124.52 o 
  -3  10   2    14092.93    13587.07    532.20 o 
  -2  10   2       34.22      -41.61     68.70 o 
  -1  10   2        1.71        6.29     79.02 o 
   0  10   2    11772.67    11870.87    492.24 o 
   1  10   2      708.83      698.03    162.68 o 
   2  10   2     2335.80     2482.17    264.01 o 
  -2  11   2      107.96       98.18     93.99 o 
  -1  11   2     1043.32     1415.22    214.02 o 
   0 -11   3    12067.21    11943.91    496.88 o 
   1 -11   3      292.96      334.80    117.04 o 
   2 -11   3        2.84       20.80     81.27 o 
   3 -11   3    13139.68    14022.89    564.53 o 
  -1 -10   3      447.06      265.05    109.10 o 
   0 -10   3      555.33      741.58    146.37 o 
   1 -10   3     1463.94     1578.65    192.17 o 
   2 -10   3      328.83      501.67    124.07 o 
   3 -10   3      673.24      992.87    168.07 o 
   4 -10   3     1423.21     1329.91    197.56 o 
  -3  -9   3     1498.52     1621.31    221.65 o 
  -2  -9   3      447.16      444.62     87.40 o 
  -1  -9   3     7792.79     7974.53    356.80 o 
   0  -9   3     3263.78     3118.69    224.20 o 
   1  -9   3     1453.66     1418.21    169.72 o 
   2  -9   3     4224.40     3780.65    246.05 o 
   3  -9   3       36.81        3.74     61.66 o 
   4  -9   3    12131.84    11734.68    472.64 o 
   5  -9   3      550.63      659.57    147.42 o 
  -4  -8   3    12872.99    13279.21    554.50 o 
  -3  -8   3     6589.30     6622.02    357.70 o 
  -2  -8   3      785.89      851.08    147.94 o 
  -1  -8   3    24133.71    25799.05    467.34 o 
   0  -8   3      346.16      368.47     92.04 o 
   1  -8   3     7204.40     7515.21    321.33 o 
   2  -8   3    32262.80    32813.01    770.17 o 
   3  -8   3     2318.84     2700.08    204.29 o 
   4  -8   3     4618.80     4339.50    271.19 o 
   5  -8   3     6209.22     6249.96    338.99 o 
   6  -8   3     8960.92     9118.11    437.17 o 
  -5  -7   3      704.28      697.13    165.08 o 
  -4  -7   3     2349.65     2151.71    234.67 o 
  -3  -7   3    22519.19    23295.69    549.04 o 
  -2  -7   3     2755.46     2930.94    140.99 o 
  -1  -7   3        4.86       26.17     38.29 o 
   0  -7   3     4599.19     4963.19    169.98 o 
   1  -7   3    11034.49    11001.65    275.61 o 
   2  -7   3      408.31      441.36     94.29 o 
   3  -7   3      692.31      488.20    104.32 o 
   4  -7   3    11565.17    11344.80    415.77 o 
   5  -7   3      302.27      179.90     86.66 o 
   6  -7   3       86.55       84.71     70.49 o 
  -6  -6   3      341.89      252.18    117.79 o 
  -5  -6   3      917.61      684.26    154.00 o 
  -4  -6   3     5368.83     5664.62    324.17 o 
  -3  -6   3     4920.38     4918.39    178.08 o 
  -2  -6   3     1167.99     1106.31    149.29 o 
  -1  -6   3        9.52       73.11     36.57 o 
   0  -6   3      126.20      193.90     43.87 o 
   1  -6   3     1571.31     1651.25     95.67 o 
   2  -6   3     5548.60     5627.89    141.90 o 
   3  -6   3     8069.73     8570.49    238.04 o 
   4  -6   3      153.93      180.34     73.93 o 
   5  -6   3    11987.81    11876.71    437.77 o 
   6  -6   3     3938.62     4112.91    271.94 o 
   7  -6   3      796.53      457.37    138.89 o 
  -6  -5   3     1237.08     1235.47    209.98 o 
  -5  -5   3     1374.00     1540.49    203.54 o 
  -4  -5   3       66.41      128.41     70.04 o 
  -3  -5   3    35588.72    35283.61    531.77 o 
  -2  -5   3    11293.43    11143.84    243.49 o 
  -1  -5   3     3777.01     3739.09    126.77 o 
   0  -5   3    58879.51    61865.10    740.36 o 
   1  -5   3    16257.62    16367.42    288.06 o 
   2  -5   3     8321.06     8196.63    160.77 o 
   3  -5   3     8760.45     8771.86    172.48 o 
   4  -5   3      757.31      858.92    121.23 o 
   5  -5   3    26809.07    25678.99    658.37 o 
   6  -5   3      265.70      211.62     93.69 o 
   7  -5   3      302.42      398.55    118.83 o 
  -6  -4   3       72.97      142.18     87.70 o 
  -5  -4   3    22975.89    23353.37    710.00 o 
  -4  -4   3     1579.72     1964.63    188.88 o 
  -3  -4   3    45409.89    44638.31    605.02 o 
  -2  -4   3    10219.00    10353.32    249.19 o 
  -1  -4   3      912.93      983.58     62.50 o 
   0  -4   3    71952.19    68671.51    777.30 o 
   1  -4   3     2055.32     2123.14     87.72 o 
   2  -4   3     2324.27     2695.32    119.26 o 
   3  -4   3    24164.15    24562.34    311.26 o 
   4  -4   3     6457.07     6719.72    269.10 o 
   5  -4   3     1045.13      968.17    130.51 o 
   6  -4   3      343.27      240.66     89.80 o 
   7  -4   3    10033.40    10129.54    443.75 o 
  -7  -3   3       99.45       81.72     99.38 o 
  -6  -3   3      126.63       99.83     86.66 o 
  -5  -3   3    26792.68    26931.67    748.92 o 
  -4  -3   3     2702.68     2773.97    206.76 o 
  -3  -3   3      495.28      558.38     58.18 o 
  -2  -3   3    12203.67    11913.67    321.55 o 
  -1  -3   3     8152.79     8600.14    216.26 o 
   0  -3   3    38788.21    38053.56    455.09 o 
   1  -3   3     1187.08     1099.69     60.90 o 
   2  -3   3    22523.34    23538.63    273.42 o 
   3  -3   3     3179.42     3187.32    107.41 o 
   4  -3   3      884.51      799.50    105.81 o 
   5  -3   3     3765.73     3702.98    216.11 o 
   6  -3   3       42.44       75.73     68.25 o 
   7  -3   3       16.74       87.10     85.01 o 
  -7  -2   3       73.52      280.62    114.49 o 
  -6  -2   3     4316.65     4007.39    284.06 o 
  -5  -2   3     5413.84     5015.68    281.82 o 
  -4  -2   3     9724.16    10096.95    234.39 o 
  -3  -2   3    10166.27    10286.40    208.33 o 
  -2  -2   3     5702.56     5333.74    218.06 o 
  -1  -2   3     4759.54     4694.14     97.48 o 
   0  -2   3    24227.85    23531.25    569.32 o 
   1  -2   3     6884.83     6924.66    100.60 o 
   2  -2   3     5393.46     5234.59    173.31 o 
   3  -2   3    19516.82    20465.76    459.32 o 
   4  -2   3    10943.28    11050.12    344.38 o 
   5  -2   3       37.80       58.97     56.72 o 
   6  -2   3     8687.16     8543.79    257.72 o 
   7  -2   3      278.28      304.86    112.25 o 
  -7  -1   3      826.20      986.73    179.15 o 
  -6  -1   3     4701.13     4483.92    284.36 o 
  -5  -1   3      525.80      548.52    108.66 o 
  -4  -1   3     4777.75     4846.57    183.11 o 
  -3  -1   3     2742.02     2933.86     99.00 o 
  -2  -1   3    38059.87    37849.12    444.46 o 
   0  -1   3    25703.71    25952.95    352.61 o 
   1  -1   3     3622.14     3638.07     88.92 o 
   2  -1   3     3742.85     3462.02    139.49 o 
   3  -1   3    89362.85    92044.95   1431.68 o 
   4  -1   3      662.21      644.75     94.29 o 
   5  -1   3      793.85      993.32    132.30 o 
   6  -1   3    26878.13    27548.29    717.94 o 
   7  -1   3       35.76       -5.84     81.42 o 
  -7   0   3     2032.43     1979.30    219.56 o 
  -6   0   3     5999.85     6133.22    321.63 o 
  -5   0   3    14538.06    14256.01    316.69 o 
  -4   0   3     2168.64     2212.51    179.60 o 
  -3   0   3     2347.88     2518.20     84.68 o 
  -2   0   3    55898.67    58040.52    623.58 o 
  -1   0   3     7050.18     7731.33    173.76 o 
   0   0   3       69.85      136.66     19.82 o 
   1   0   3    84431.57    88273.73   1278.43 o 
   2   0   3      301.62      337.94     57.77 o 
   3   0   3     9075.15     9381.97    294.24 o 
   4   0   3     3511.04     3570.38    199.50 o 
   5   0   3     3811.37     4190.58    241.26 o 
   6   0   3     5105.99     5500.59    306.36 o 
   7   0   3      901.32     1040.16    184.98 o 
  -7   1   3    14558.45    15073.67    550.31 o 
  -6   1   3      662.32      471.29    110.75 o 
  -5   1   3      201.66      176.10     45.15 o 
  -4   1   3    30519.71    30652.51    630.91 o 
  -3   1   3      817.65      919.29     53.14 o 
  -2   1   3    25747.03    26930.70    324.59 o 
  -1   1   3     1133.15     1113.95     32.53 o 
   0   1   3    12621.68    11818.90    144.47 o 
   1   1   3    32959.55    32204.18    578.00 o 
   2   1   3    14138.60    14228.67    358.59 o 
   3   1   3     2032.63     2186.29    146.97 o 
   4   1   3      772.78      863.56    123.02 o 
   5   1   3      195.78      247.54     91.29 o 
   6   1   3      185.97       65.55     86.06 o 
  -7   2   3      155.01      268.80    100.57 o 
  -6   2   3      462.95      483.56    105.21 o 
  -5   2   3     4151.36     4012.03    198.30 o 
  -4   2   3     4017.78     4088.66    177.20 o 
  -3   2   3    17110.91    18509.12    300.19 o 
  -2   2   3      219.03      184.44     20.41 o 
  -1   2   3       44.65      119.18     27.69 o 
   0   2   3     2730.65     2675.23     94.53 o 
   1   2   3    17950.78    16998.05    391.82 o 
   2   2   3    36662.88    34044.89    677.23 o 
   3   2   3     1654.53     1740.29    148.02 o 
   4   2   3     9644.03    10187.31    380.74 o 
   5   2   3    24857.39    26242.33    708.51 o 
   6   2   3     1321.22     1751.06    209.53 o 
  -7   3   3       61.45      163.88     95.78 o 
  -6   3   3    14497.81    14795.41    346.73 o 
  -5   3   3     2149.03     2113.96    116.39 o 
  -4   3   3     3989.36     4062.85    167.92 o 
  -3   3   3    48956.18    47009.45   1563.69 o 
  -2   3   3     9792.84     9763.42    140.83 o 
  -1   3   3    12237.15    11845.00    228.47 o 
   0   3   3    48733.37    45906.78    791.12 o 
   1   3   3    29313.85    27287.13    573.06 o 
   2   3   3     2516.46     2702.03    169.12 o 
   3   3   3    15810.61    17011.22    487.45 o 
   4   3   3    29879.79    29812.40    736.05 o 
   5   3   3      956.33     1043.75    165.53 o 
   6   3   3      379.77      499.73    145.77 o 
   7   3   3     7792.17     6784.40    425.04 o 
  -7   4   3     3252.84     3410.39    289.15 o 
  -6   4   3      597.18      577.20     88.47 o 
  -5   4   3     3864.58     3948.30    165.61 o 
  -4   4   3    30162.94    30679.27   1202.10 o 
  -3   4   3      948.93      964.82     77.55 o 
  -2   4   3      293.39      183.29     53.21 o 
  -1   4   3    56608.44    53520.72    699.12 o 
   0   4   3     6709.67     6848.06    131.79 o 
   1   4   3    17806.79    17083.89    295.98 o 
   2   4   3    15600.28    14229.42    425.79 o 
   3   4   3      517.37      453.18    106.56 o 
   4   4   3     7175.70     6930.77    331.95 o 
   5   4   3      193.88       27.05    123.55 o 
   6   4   3     3084.42     3022.01    283.76 o 
  -6   5   3    11605.90    12139.51    534.82 o 
  -5   5   3      721.93      667.96     90.28 o 
  -4   5   3      383.15      457.76     80.07 o 
  -3   5   3     2159.19     2230.65    142.33 o 
  -2   5   3     3635.41     3523.65    213.87 o 
  -1   5   3    14338.53    14809.10    311.31 o 
   0   5   3    12637.40    13073.27    241.94 o 
   1   5   3    23674.81    23760.57    388.25 o 
   2   5   3     7264.04     7120.42    292.74 o 
   3   5   3    10047.03    10145.55    273.73 o 
   4   5   3       65.74       43.81     54.73 o 
   5   5   3     2890.15     3121.27    184.82 o 
   6   5   3      485.80      180.34    109.85 o 
  -6   6   3      599.93      710.75    140.23 o 
  -5   6   3    11841.89    12087.48    324.40 o 
  -4   6   3     8371.19     8440.27    256.46 o 
  -3   6   3        8.73       66.22     48.37 o 
  -2   6   3    10091.51     9727.32    265.04 o 
  -1   6   3      301.98      283.19    103.87 o 
   0   6   3    12026.17    12322.16    392.64 o 
   1   6   3     8712.57     8891.65    225.73 o 
   2   6   3     3762.93     3648.35    156.84 o 
   3   6   3    38477.73    37792.13    626.18 o 
   4   6   3     2890.85     2605.06    168.99 o 
   5   6   3       13.78       51.46     64.23 o 
  -6   7   3      177.91      131.40     97.73 o 
  -5   7   3    20901.08    20872.06    464.27 o 
  -4   7   3     1546.98     1503.92    130.31 o 
  -3   7   3     1227.92     1178.93    161.79 o 
  -2   7   3    15126.21    15854.31    579.57 o 
  -1   7   3    18905.96    18700.32    534.30 o 
   0   7   3     1284.13     1266.60    156.25 o 
   1   7   3    16305.52    15940.38    516.34 o 
   2   7   3    30856.21    30338.45    716.29 o 
   3   7   3     6288.00     6525.81    321.33 o 
   4   7   3     1497.46     1507.21    143.02 o 
   5   7   3    17296.59    17662.41    676.48 o 
  -6   8   3     3518.89     3824.36    285.86 o 
  -5   8   3     2007.25     2365.58    228.69 o 
  -4   8   3      299.38      395.30     83.96 o 
  -3   8   3    17368.55    17685.31    422.42 o 
  -2   8   3     1013.10     1168.41    184.61 o 
  -1   8   3        0.46      -14.67     60.31 o 
   0   8   3    10708.41    11002.22    432.23 o 
   1   8   3     1181.54     1299.38    178.85 o 
   2   8   3     1533.19     1540.94    194.71 o 
   3   8   3     1785.77     1559.07    140.64 o 
   4   8   3     1354.08     1394.19    159.62 o 
  -5   9   3      962.41     1175.61    189.32 o 
  -4   9   3      707.91      732.90    149.96 o 
  -3   9   3      348.19      471.10     97.30 o 
  -2   9   3     3012.74     2986.39    237.52 o 
  -1   9   3     2297.47     2227.89    224.35 o 
   0   9   3      235.06      180.34     92.04 o 
   1   9   3     3618.78     3375.96    260.71 o 
   2   9   3     1639.45     1955.66    226.14 o 
   3   9   3     1494.19     1858.07    236.17 o 
  -4  10   3     4833.07     4533.16    319.83 o 
  -3  10   3      750.45      755.50    159.54 o 
  -2  10   3     3845.72     3836.18    281.82 o 
  -1  10   3      228.66       41.61     76.18 o 
   0  10   3     1078.24     1237.72    196.81 o 
   1  10   3    16888.04    18626.69    661.66 o 
   2  10   3     1705.18     1769.62    242.31 o 
  -1  11   3     3602.48     3253.39    299.78 o 
   0 -11   4     7691.09     8789.90    416.66 o 
   1 -11   4     1601.00     1801.95    215.67 o 
   2 -11   4     6080.92     6533.72    367.57 o 
   3 -11   4     5447.70     5673.75    352.91 o 
  -1 -10   4    17285.43    19668.20    609.88 o 
   0 -10   4       40.45      -52.08     65.85 o 
   1 -10   4      855.87      847.40    152.81 o 
   2 -10   4    12623.72    12888.88    493.44 o 
   3 -10   4      678.95      633.53    138.14 o 
   4 -10   4       50.99       -6.29     73.63 o 
  -3  -9   4    20374.06    20767.63    698.18 o 
  -2  -9   4      850.33      701.08    203.99 o 
  -1  -9   4      367.55      240.36     96.23 o 
   0  -9   4      282.15      252.33     94.89 o 
   1  -9   4      364.60      469.20    115.84 o 
   2  -9   4     2784.39     2695.29    212.82 o 
   3  -9   4      258.85      270.74    100.57 o 
   4  -9   4     1627.77     1631.33    194.86 o 
   5  -9   4     1018.46     1535.10    203.39 o 
  -4  -8   4     2262.27     1977.51    240.36 o 
  -3  -8   4     1788.81     2040.36    222.70 o 
  -2  -8   4    14880.59    15024.33    345.00 o 
  -1  -8   4     1208.20     1168.28    118.76 o 
   0  -8   4       38.51       72.92     77.30 o 
   1  -8   4     6555.61     6175.72    285.71 o 
   2  -8   4      130.63      181.24     76.03 o 
   3  -8   4    13237.81    13733.89    471.59 o 
   4  -8   4     1374.64     1119.04    159.39 o 
   5  -8   4     6025.19     6042.07    336.29 o 
   6  -8   4    12794.90    11140.81    486.56 o 
  -5  -7   4     2504.12     2662.22    279.42 o 
  -4  -7   4     8767.63     9187.40    438.36 o 
  -3  -7   4     5113.49     4668.01    284.96 o 
  -2  -7   4    17250.28    18046.88    366.02 o 
  -1  -7   4     3077.09     3300.54    141.76 o 
   0  -7   4    15333.53    15512.56    316.91 o 
   1  -7   4    38183.50    38835.65    800.33 o 
   2  -7   4     7444.71     7214.69    301.72 o 
   3  -7   4     2628.10     2274.89    179.15 o 
   4  -7   4    12397.42    12745.66    452.28 o 
   5  -7   4     9681.94     9643.28    409.78 o 
   6  -7   4       22.73      -14.67     68.10 o 
  -6  -6   4     1571.86     1612.63    243.95 o 
  -5  -6   4     5210.51     4954.62    332.55 o 
  -4  -6   4    12615.52    12486.74    492.24 o 
  -3  -6   4     6760.17     6655.03    250.46 o 
  -2  -6   4     5773.24     5976.09    271.86 o 
  -1  -6   4     1689.60     1510.07    236.92 o 
   0  -6   4    41812.71    41394.71    571.76 o 
   1  -6   4       21.94       45.78     36.23 o 
   2  -6   4      713.48      853.19     79.72 o 
   3  -6   4     7804.88     7985.31    243.50 o 
   4  -6   4      258.09      331.80     88.30 o 
   5  -6   4        5.75       77.08     66.60 o 
   6  -6   4     2132.25     2397.91    223.75 o 
   7  -6   4     1392.83     1531.66    207.13 o 
  -6  -5   4      358.93      381.49    127.66 o 
  -5  -5   4     5834.58     5695.60    343.33 o 
  -4  -5   4      213.98      244.40     90.40 o 
  -3  -5   4     2049.31     2345.07    113.90 o 
  -2  -5   4     2459.03     2370.04    106.01 o 
  -1  -5   4       82.18       56.58     34.27 o 
   0  -5   4     5353.16     5764.63    154.57 o 
   1  -5   4    14524.58    14326.97    269.01 o 
   2  -5   4    12337.06    12318.08    203.05 o 
   3  -5   4       52.85       59.54     30.10 o 
   4  -5   4     5835.90     5746.94    269.84 o 
   5  -5   4     4952.18     5076.74    273.14 o 
   6  -5   4      225.84      271.79     97.43 o 
   7  -5   4     2854.30     3141.59    266.10 o 
  -6  -4   4      107.89      131.85     93.99 o 
  -5  -4   4     1991.40     2380.55    229.14 o 
  -4  -4   4    17957.24    18331.11    561.09 o 
  -3  -4   4    10816.17    10016.84    222.72 o 
  -2  -4   4     1395.65     1501.96    113.67 o 
  -1  -4   4    58903.32    56391.40    666.88 o 
   0  -4   4     1356.10     1484.33     70.97 o 
   1  -4   4    29228.85    28003.19    399.31 o 
   2  -4   4    17286.12    17759.03    239.16 o 
   3  -4   4     1979.62     2097.01     89.69 o 
   4  -4   4    37784.63    38220.06    793.07 o 
   5  -4   4     2047.18     2566.73    189.32 o 
   6  -4   4     1383.32     1332.31    168.97 o 
   7  -4   4    12755.46    11954.08    486.86 o 
  -7  -3   4     1550.12     1550.67    233.48 o 
  -6  -3   4    17357.88    16981.44    621.10 o 
  -5  -3   4     1134.98     1052.73    159.69 o 
  -4  -3   4    17316.94    17342.13    525.77 o 
  -3  -3   4     7445.88     7389.08    174.83 o 
  -2  -3   4      911.53      738.37     60.99 o 
  -1  -3   4    32997.82    32019.30    401.56 o 
   0  -3   4     3065.73     2793.20    113.30 o 
   1  -3   4    15634.37    15293.24    249.31 o 
   2  -3   4    66964.81    69590.82    691.43 o 
   3  -3   4    34579.78    34321.61    390.01 o 
   4  -3   4     5540.55     5531.87    246.50 o 
   5  -3   4      320.95      410.68     95.19 o 
   6  -3   4    11674.90    11224.18    428.79 o 
   7  -3   4      553.01      550.53    100.05 o 
  -7  -2   4     1039.19      733.20    167.77 o 
  -6  -2   4    16956.75    16282.66    587.58 o 
  -5  -2   4     1798.66     1951.91    190.52 o 
  -4  -2   4      203.27      191.01     94.96 o 
  -3  -2   4     4835.77     4611.13    127.78 o 
  -2  -2   4    12674.23    12695.97    198.08 o 
  -1  -2   4      139.94      172.91     21.54 o 
   0  -2   4      606.73      678.13     39.53 o 
   1  -2   4    33640.23    33642.27    421.72 o 
   2  -2   4    23933.73    25175.97    494.04 o 
   3  -2   4     8150.89     8411.85    273.14 o 
   4  -2   4     1154.50     1178.75    124.37 o 
   5  -2   4       28.42       29.03     57.47 o 
   6  -2   4        4.35       67.65     69.74 o 
   7  -2   4     1056.82      944.83    167.02 o 
  -7  -1   4     4661.19     4748.98    323.27 o 
  -6  -1   4     6743.27     7059.64    359.19 o 
  -5  -1   4     2094.96     2131.81    176.45 o 
  -4  -1   4     5683.85     5724.66    160.32 o 
  -3  -1   4     1304.17     1403.39     66.99 o 
  -2  -1   4     8426.89     8080.78    207.73 o 
  -1  -1   4      348.79      218.51     39.66 o 
   0  -1   4      333.02      409.92     54.10 o 
   1  -1   4     2755.54     2839.91     83.66 o 
   2  -1   4    46713.34    46674.84    623.65 o 
   3  -1   4     7939.59     7932.17    263.11 o 
   4  -1   4      934.26      873.45     78.74 o 
   5  -1   4    15850.94    16522.72    501.52 o 
   6  -1   4      188.87       99.83     81.12 o 
   7  -1   4     7478.69     7856.89    393.17 o 
  -7   0   4      701.99      929.41    170.02 o 
  -6   0   4     7304.18     6940.50    337.19 o 
  -5   0   4     7919.14     8233.15    331.65 o 
  -4   0   4     4669.81     4748.08    107.95 o 
  -3   0   4    37237.17    39031.15    632.63 o 
  -2   0   4     7371.21     7550.28    123.95 o 
  -1   0   4      606.30      748.16     28.03 o 
   0   0   4    33365.32    33516.91    321.09 o 
   1   0   4     3456.82     3697.05     98.71 o 
   2   0   4    29543.92    30206.02    580.25 o 
   3   0   4     4286.47     4833.24    213.12 o 
   4   0   4     9890.45    10476.16    360.09 o 
   5   0   4    49833.14    49946.36   1028.49 o 
   6   0   4      269.59      294.54    106.86 o 
   7   0   4      233.98      109.70    108.06 o 
  -7   1   4     3741.95     4051.69    276.73 o 
  -6   1   4    16281.54    16474.68    523.07 o 
  -5   1   4      505.71      617.34     66.63 o 
  -4   1   4      650.91      715.79     58.93 o 
  -3   1   4    70366.23    72941.14    799.37 o 
  -2   1   4      806.61      753.75     84.93 o 
  -1   1   4     4385.28     4671.86     76.38 o 
   0   1   4    73652.87    72419.83    647.83 o 
   1   1   4      173.16      330.61     59.72 o 
   2   1   4     1784.00     2104.12    135.89 o 
   3   1   4    29129.73    31780.63    683.81 o 
   4   1   4    13228.76    14046.08    448.69 o 
   5   1   4     6971.61     7242.82    342.88 o 
   6   1   4       22.64        5.69     80.97 o 
   7   1   4     2268.41     2892.40    280.32 o 
  -6   2   4       63.71       13.92     59.42 o 
  -5   2   4    12151.53    12677.10    262.76 o 
  -4   2   4      769.99      783.62     60.79 o 
  -3   2   4     4393.04     4740.85    101.64 o 
  -2   2   4      140.72      161.69     20.33 o 
  -1   2   4     5372.02     5505.47    241.26 o 
   0   2   4     7704.55     7687.17    268.65 o 
   1   2   4     3832.83     4046.76    180.49 o 
   2   2   4    19444.07    18378.85    461.86 o 
   3   2   4     1044.13     1159.15    131.85 o 
   4   2   4      218.14      277.18     95.78 o 
   5   2   4     6618.88     6346.94    334.35 o 
   6   2   4     2367.16     2724.63    257.27 o 
  -7   3   4     1459.31     1999.81    240.36 o 
  -6   3   4     4155.77     4557.26    294.69 o 
  -5   3   4     7073.14     7164.78    165.72 o 
  -4   3   4     3812.09     4052.38    260.11 o 
  -3   3   4      489.52      546.62     37.54 o 
  -2   3   4    11688.48    11127.11    224.57 o 
  -1   3   4     9171.35     9187.46    203.60 o 
   0   3   4     3775.57     3685.93    129.34 o 
   1   3   4    43950.90    44523.44    835.27 o 
   2   3   4      220.04      272.84     71.24 o 
   3   3   4    24623.28    24395.77    622.75 o 
   4   3   4    12439.39    12583.27    455.43 o 
   5   3   4     3378.11     3501.08    260.41 o 
   6   3   4     1906.44     2022.55    237.67 o 
  -7   4   4     4085.40     4485.42    335.10 o 
  -6   4   4     1904.59     1845.49    133.09 o 
  -5   4   4     9704.16    10357.12    271.92 o 
  -4   4   4    32186.00    31912.71   1050.94 o 
  -3   4   4     3173.91     3494.26    135.14 o 
  -2   4   4    32086.88    31858.38    844.33 o 
  -1   4   4    18053.99    18103.91    335.76 o 
   0   4   4    37223.13    36585.28    619.16 o 
   1   4   4      672.29      697.13    106.41 o 
   2   4   4     4648.55     4697.94    243.20 o 
   3   4   4    27247.39    27021.92    685.76 o 
   4   4   4       30.09      -19.31     64.65 o 
   5   4   4      111.84      209.68    106.26 o 
   6   4   4    18648.21    19039.42    482.29 o 
  -6   5   4     9480.03     9311.77    394.96 o 
  -5   5   4    24432.99    24512.10    470.12 o 
  -4   5   4       18.16        9.51     38.22 o 
  -3   5   4      915.46      902.05     87.89 o 
  -2   5   4    48744.05    49132.26    696.81 o 
  -1   5   4      379.18      359.49     62.76 o 
   0   5   4     3815.94     3934.76    122.04 o 
   1   5   4    11634.43    11293.10    247.07 o 
   2   5   4     3526.83     3584.13    150.06 o 
   3   5   4     6719.22     6555.24    223.07 o 
   4   5   4     2012.43     1734.32    176.98 o 
   5   5   4     7220.40     7052.34    269.27 o 
   6   5   4     8939.72     9437.04    491.79 o 
  -6   6   4      107.67      111.61     65.24 o 
  -5   6   4      126.39      159.25     82.61 o 
  -4   6   4     1556.23     1762.40    188.50 o 
  -3   6   4     2072.98     1989.30    130.93 o 
  -2   6   4    13610.65    13767.79    328.96 o 
  -1   6   4     6592.84     6707.94    223.52 o 
   0   6   4     5359.67     5265.32    264.46 o 
   1   6   4     1549.09     1573.89     98.51 o 
   2   6   4      289.46      293.55     60.52 o 
   3   6   4     1211.81     1106.17    113.92 o 
   4   6   4      300.92      265.88     76.22 o 
   5   6   4     1775.79     1839.32    221.05 o 
  -6   7   4     5695.70     5486.52    325.82 o 
  -5   7   4     4610.85     4199.31    203.07 o 
  -4   7   4       14.43       52.84     53.65 o 
  -3   7   4     9870.61     9841.82    476.15 o 
  -2   7   4      387.51      309.82     73.59 o 
  -1   7   4    11193.59    10490.06    450.56 o 
   0   7   4     3198.19     3251.74    227.04 o 
   1   7   4     3705.90     3530.42    245.45 o 
   2   7   4    20830.15    20670.60    424.75 o 
   3   7   4     7857.96     7796.95    300.15 o 
   4   7   4     1785.19     1974.15    160.67 o 
   5   7   4     4519.95     4487.43    238.86 o 
  -6   8   4     6542.18     7014.59    376.85 o 
  -5   8   4     1425.74     1464.16    192.92 o 
  -4   8   4     3204.16     2953.37    181.48 o 
  -3   8   4    20213.44    19695.16    455.15 o 
  -2   8   4    12379.61    12943.50    357.41 o 
  -1   8   4       86.04      155.35     85.16 o 
   0   8   4     6393.71     6321.49    333.75 o 
   1   8   4    32819.90    32464.89    839.31 o 
   2   8   4      357.83      417.11    130.06 o 
   3   8   4       40.89       91.89     97.88 o 
   4   8   4    15022.91    15286.36    424.90 o 
  -5   9   4      386.32      531.90    142.93 o 
  -4   9   4    20851.34    20734.31    502.32 o 
  -3   9   4     3250.60     3336.83    192.46 o 
  -2   9   4      230.83      337.04    106.86 o 
  -1   9   4    13920.50    13323.51    508.86 o 
   0   9   4       15.93       54.18     80.22 o 
   1   9   4      505.29      630.83    153.41 o 
   2   9   4      839.61      806.84    167.77 o 
   3   9   4     1319.55     1174.56    206.98 o 
  -4  10   4        1.23       75.13     99.68 o 
  -3  10   4      851.60      868.60    203.09 o 
  -2  10   4     4414.40     4286.07    307.11 o 
  -1  10   4      300.67      150.41     96.68 o 
   0  10   4     7210.59     7253.30    396.46 o 
   1  10   4      551.90      505.56    154.60 o 
   0 -11   5        4.27      100.57     98.93 o 
   1 -11   5      163.30      238.41    108.36 o 
   2 -11   5      473.95      623.50    145.77 o 
  -1 -10   5     4251.51     4249.10    269.84 o 
   0 -10   5     2502.59     2725.38    231.08 o 
   1 -10   5     5754.52     5399.27    304.12 o 
   2 -10   5     4578.07     4401.46    289.45 o 
   3 -10   5     8989.91     8725.09    411.72 o 
   4 -10   5     2340.49     2290.45    235.27 o 
  -3  -9   5     1474.98     1727.57    223.45 o 
  -2  -9   5    12765.16    13294.47    523.22 o 
  -1  -9   5      281.03      259.98     73.75 o 
   0  -9   5       20.83       23.50     66.60 o 
   1  -9   5    34288.61    36323.67    838.12 o 
   2  -9   5        6.43      -59.57     54.33 o 
   3  -9   5      625.95      453.63    116.14 o 
   4  -9   5     8013.11     7383.21    366.83 o 
   5  -9   5      360.67      425.34    119.58 o 
  -4  -8   5    12741.71    12607.37    541.93 o 
  -3  -8   5      353.22      219.71    108.66 o 
  -2  -8   5       30.31       72.30     89.12 o 
  -1  -8   5    10821.13    11191.49    286.31 o 
   0  -8   5     3334.81     3352.01    155.33 o 
   1  -8   5     7937.24     8424.72    333.30 o 
   2  -8   5      829.18      952.16    136.19 o 
   3  -8   5     3851.14     3728.57    237.97 o 
   4  -8   5      607.31      820.61    144.58 o 
   5  -8   5      661.97      742.48    149.36 o 
   6  -8   5      228.04      313.70    119.58 o 
  -5  -7   5      322.73      440.31    139.94 o 
  -4  -7   5      427.02      415.02    127.06 o 
  -3  -7   5     2250.24     2672.54    217.31 o 
  -2  -7   5     4471.40     4541.62    169.94 o 
  -1  -7   5     3437.63     3640.03    353.28 o 
   0  -7   5     7245.77     7522.17    212.76 o 
   1  -7   5     3174.80     3056.12    140.23 o 
   2  -7   5     9856.45     9689.32    300.38 o 
   3  -7   5      252.51      296.63     86.21 o 
   4  -7   5     8680.64     8780.17    366.68 o 
   5  -7   5    12675.37    11960.52    461.11 o 
   6  -7   5     1339.37     1351.01    187.08 o 
  -6  -6   5     2810.54     2719.99    297.08 o 
  -5  -6   5     5478.24     5624.06    359.19 o 
  -4  -6   5      348.20      417.26    111.35 o 
  -3  -6   5    11548.81    11872.37    446.75 o 
  -2  -6   5     4281.98     4350.41    155.02 o 
  -1  -6   5    30821.16    30855.67    469.90 o 
   0  -6   5    31954.79    31051.57    541.71 o 
   1  -6   5     8226.89     7868.62    265.95 o 
   2  -6   5    11498.37    12141.79    276.88 o 
   3  -6   5     6763.47     6551.12    201.22 o 
   4  -6   5    35579.05    34584.73    792.62 o 
   5  -6   5     1487.44     1212.87    159.24 o 
   6  -6   5      355.79      254.28     90.55 o 
   7  -6   5    11232.82    11295.71    492.69 o 
  -6  -5   5     5380.00     5687.67    374.76 o 
  -5  -5   5    11169.36    10953.58    479.07 o 
  -4  -5   5    13618.90    13228.32    487.30 o 
  -3  -5   5     2136.96     2386.39    183.19 o 
  -2  -5   5      877.65      760.82     67.35 o 
  -1  -5   5    22891.83    22590.89    356.65 o 
   0  -5   5       58.24       70.80     30.02 o 
   1  -5   5       17.93       46.08     32.13 o 
   2  -5   5    59362.71    58533.30   1586.88 o 
   3  -5   5      504.42      649.53     72.28 o 
   4  -5   5     3917.20     4118.44    229.28 o 
   5  -5   5      654.46      756.55    130.51 o 
   6  -5   5     3194.86     3426.10    249.64 o 
   7  -5   5     1724.99     1254.93    190.67 o 
  -6  -4   5    11728.15    11889.43    530.56 o 
  -5  -4   5      720.48      805.19    155.95 o 
  -4  -4   5      574.80      599.10    121.23 o 
  -3  -4   5     1987.26     1873.87     94.46 o 
  -2  -4   5       58.26       14.72     22.58 o 
  -1  -4   5      270.07      317.39     40.48 o 
   0  -4   5     5920.47     5753.17    393.77 o 
   1  -4   5    31860.58    32154.43    447.71 o 
   2  -4   5    19138.32    19898.20    254.51 o 
   3  -4   5    22301.06    22420.84    292.41 o 
   4  -4   5     2460.34     2166.98    162.39 o 
   5  -4   5        3.38       12.57     52.98 o 
   6  -4   5     6570.22     6175.72    323.72 o 
   7  -4   5       29.88       -0.60     77.53 o 
  -7  -3   5       14.98      149.51    110.15 o 
  -6  -3   5      948.13      860.87    164.33 o 
  -5  -3   5    26901.03    26969.39    745.62 o 
  -4  -3   5      700.72      592.52    115.09 o 
  -3  -3   5       66.07       52.70     28.23 o 
  -2  -3   5    48711.53    49113.87    962.71 o 
  -1  -3   5     7261.95     7371.48    143.50 o 
   0  -3   5      407.16      498.01     41.57 o 
   1  -3   5    28984.08    28512.69    392.36 o 
   2  -3   5     7847.72     7729.80    125.54 o 
   3  -3   5    49346.45    49987.67    517.59 o 
   4  -3   5     3285.85     3128.42    189.17 o 
   5  -3   5     9358.06     9337.07    362.49 o 
   6  -3   5    15059.62    15464.15    522.33 o 
   7  -3   5     7599.06     7030.75    371.02 o 
  -7  -2   5    14025.67    15104.66    614.67 o 
  -6  -2   5     1950.16     2054.13    220.75 o 
  -5  -2   5    15221.90    15970.31    526.82 o 
  -4  -2   5    11665.96    11746.35    402.00 o 
  -3  -2   5    10261.53     9775.29    333.90 o 
  -2  -2   5    54248.30    55546.88    614.95 o 
  -1  -2   5    38265.24    37171.11    424.60 o 
   0  -2   5    26786.75    26926.70    527.56 o 
   1  -2   5    40804.09    41257.39    506.16 o 
   2  -2   5    31403.56    31288.84    588.93 o 
   3  -2   5      354.52      435.97     76.48 o 
   4  -2   5     2705.71     2763.54    176.60 o 
   5  -2   5    44893.63    45743.64    953.96 o 
   6  -2   5     1754.28     1858.52    194.41 o 
   7  -2   5       50.35      122.57     99.38 o 
  -7  -1   5     9473.89     9398.58    455.43 o 
  -6  -1   5     1423.92     1479.43    182.59 o 
  -5  -1   5       41.57       29.63     51.93 o 
  -4  -1   5     2411.66     2469.22    101.82 o 
  -3  -1   5    47741.70    48424.14    571.54 o 
  -2  -1   5     5396.28     5399.12    191.27 o 
  -1  -1   5      719.73      836.47     71.54 o 
   0  -1   5    27431.69    26744.37    326.64 o 
   1  -1   5     1632.61     1769.52     72.24 o 
   2  -1   5      298.38      279.81     41.33 o 
   3  -1   5    35806.23    35945.32    705.81 o 
   4  -1   5       28.97       42.06     51.48 o 
   5  -1   5     3334.70     3372.07    224.35 o 
   6  -1   5     3121.75     2841.81    226.14 o 
   7  -1   5     1919.07     2093.05    230.33 o 
  -7   0   5     2587.34     2463.91    239.01 o 
  -6   0   5     3779.30     3719.89    248.89 o 
  -5   0   5    16764.09    18153.01    521.28 o 
  -4   0   5     2501.84     2631.13     97.81 o 
  -3   0   5     3305.96     3407.93    178.47 o 
  -2   0   5    31660.97    33750.53    385.92 o 
  -1   0   5     1468.99     1588.91     62.26 o 
   0   0   5     3747.18     3630.18     74.25 o 
   1   0   5     2413.22     2512.37    129.76 o 
   2   0   5     1198.69     1252.54    102.67 o 
   3   0   5     1400.94     1403.10    126.32 o 
   4   0   5    20374.94    20540.29    546.72 o 
   5   0   5      349.74      286.01     94.89 o 
   6   0   5     9587.90     8978.62    409.48 o 
   7   0   5     2675.25     2656.23    271.04 o 
  -7   1   5      533.47      538.64    135.15 o 
  -6   1   5      983.27      909.21    135.45 o 
  -5   1   5     2128.70     2291.80    167.47 o 
  -4   1   5    43317.89    44329.66    559.60 o 
  -3   1   5     4445.23     4479.59    111.13 o 
  -2   1   5    10187.48    10090.46    240.51 o 
  -1   1   5     8126.90     8210.96    117.54 o 
   0   1   5     7783.80     7502.93    123.24 o 
   1   1   5    32540.17    30520.16    589.97 o 
   2   1   5    12305.13    12717.07    359.19 o 
   3   1   5     7319.09     7329.48    290.65 o 
   4   1   5    47605.34    46898.75    975.66 o 
   5   1   5     2613.77     2545.48    223.90 o 
   6   1   5     4735.43     4634.93    308.31 o 
   7   1   5     7889.35     8434.30    446.45 o 
  -6   2   5     8415.11     8478.30    343.63 o 
  -5   2   5     2965.56     3151.54    123.32 o 
  -4   2   5    28354.99    28918.32    406.73 o 
  -3   2   5       45.52       44.83     20.36 o 
  -2   2   5    16987.85    17266.91    280.00 o 
  -1   2   5    59005.84    57598.06    538.34 o 
   0   2   5       97.33      211.56     43.07 o 
   1   2   5      318.38      476.98     84.26 o 
   2   2   5    18253.05    17688.75    465.30 o 
   3   2   5    17212.46    17125.12    494.04 o 
   4   2   5      275.05      175.11     82.91 o 
   5   2   5       76.37      140.53     92.49 o 
   6   2   5    14370.59    14776.44    572.16 o 
  -7   3   5     2053.20     2088.56    248.59 o 
  -6   3   5    18681.85    18733.85    636.97 o 
  -5   3   5      358.95      322.59     62.08 o 
  -4   3   5      818.94      822.32     54.54 o 
  -3   3   5     4534.13     4480.36     98.50 o 
  -2   3   5    10663.14    10247.77    234.37 o 
  -1   3   5     6856.27     6637.74    178.85 o 
   0   3   5      340.95      300.56     60.61 o 
   1   3   5      599.80      528.46     90.55 o 
   2   3   5     1101.00     1214.52    133.05 o 
   3   3   5      203.15      185.73     82.76 o 
   4   3   5      176.49      152.96     88.75 o 
   5   3   5     1339.42     1651.54    207.88 o 
   6   3   5     1957.27     1984.84    241.86 o 
  -7   4   5     2312.26     2752.61    286.31 o 
  -6   4   5     2014.14     1912.40    225.24 o 
  -5   4   5      611.34      690.23     87.34 o 
  -4   4   5      281.10      363.47     62.04 o 
  -3   4   5       29.32      182.86    133.65 o 
  -2   4   5      209.99      254.00     50.14 o 
  -1   4   5    19048.29    18092.37    654.26 o 
   0   4   5    19889.72    18911.54    762.39 o 
   1   4   5        5.19      -12.27     43.25 o 
   2   4   5    17655.80    16526.16    494.19 o 
   3   4   5     3164.23     3332.26    232.88 o 
   4   4   5     2061.90     1878.58    202.49 o 
   5   4   5    12272.69    12178.73    503.02 o 
   6   4   5      679.77      407.68    142.93 o 
  -7   5   5      117.33       92.49    109.25 o 
  -6   5   5     7174.91     7297.84    503.09 o 
  -5   5   5    10151.07     9957.27    283.36 o 
  -4   5   5      175.69      252.11     66.45 o 
  -3   5   5    29378.74    29042.84    493.68 o 
  -2   5   5     4914.53     4749.06    174.04 o 
  -1   5   5    23941.17    24014.02    440.84 o 
   0   5   5     1661.51     1582.87     72.51 o 
   1   5   5       25.41       -1.39     35.84 o 
   2   5   5    24756.80    23124.98    631.43 o 
   3   5   5      140.84      146.22     90.10 o 
   4   5   5     1871.75     1913.90    215.07 o 
   5   5   5    14886.92    14698.71    406.00 o 
   6   5   5     2113.37     1793.57    245.45 o 
  -6   6   5     7645.75     8265.83    286.69 o 
  -5   6   5     2348.06     2264.30    151.54 o 
  -4   6   5      348.77      252.84     70.49 o 
  -3   6   5    48409.41    48331.57    737.63 o 
  -2   6   5      359.18      362.82     74.17 o 
  -1   6   5      327.98      407.67     77.40 o 
   0   6   5    13741.85    13867.98    459.17 o 
   1   6   5     8442.71     8279.33    223.18 o 
   2   6   5     7251.17     7423.80    231.15 o 
   3   6   5       11.35       21.22     45.38 o 
   4   6   5     4413.34     4207.85    496.28 o 
   5   6   5     3110.29     3560.45    323.12 o 
  -6   7   5      120.94       32.20     67.28 o 
  -5   7   5     2357.32     2766.08    357.17 o 
  -4   7   5     3439.51     3404.74    180.27 o 
  -3   7   5     3007.30     2961.73    273.59 o 
  -2   7   5     1278.13     1240.08    133.57 o 
  -1   7   5    17755.18    18012.66    510.50 o 
   0   7   5     9921.15    10240.59    411.58 o 
   1   7   5     1999.75     2080.18    206.69 o 
   2   7   5      130.62       75.73     55.02 o 
   3   7   5     1839.71     1479.12    135.20 o 
   4   7   5       34.51        5.88     60.64 o 
  -6   8   5      781.77     1081.02    182.89 o 
  -5   8   5      376.24      292.66    190.75 o 
  -4   8   5     2536.65     2460.86    173.55 o 
  -3   8   5       56.80      141.79     76.48 o 
  -2   8   5     3590.75     3605.83    382.62 o 
  -1   8   5     2853.05     3044.16    234.07 o 
   0   8   5    20182.21    19415.27    621.10 o 
   1   8   5    20308.89    20231.38    649.84 o 
   2   8   5     2520.34     2735.70    257.27 o 
   3   8   5      734.60      653.43    162.53 o 
   4   8   5      912.27     1102.09    361.51 o 
  -5   9   5     2157.61     2033.03    232.73 o 
  -4   9   5     6942.27     6955.67    286.20 o 
  -3   9   5     8575.41     8500.86    487.08 o 
  -2   9   5     7010.09     6799.48    272.58 o 
  -1   9   5     3237.48     3034.28    261.76 o 
   0   9   5    28480.97    27805.11    805.64 o 
   1   9   5      592.85      558.84    151.31 o 
   2   9   5       33.86      -35.02     84.56 o 
   3   9   5    19245.26    18579.10    680.52 o 
  -4  10   5       70.06      -28.14     84.86 o 
  -3  10   5      178.02       63.96    110.00 o 
  -2  10   5    11235.66    11598.33    514.69 o 
  -1  10   5      131.40      202.20    113.30 o 
   0  10   5        6.32      114.94    108.96 o 
   1  10   5     3019.76     2948.82    290.65 o 
   0 -11   6       13.68       15.86     81.57 o 
   1 -11   6     7786.16     8289.72    408.43 o 
   2 -11   6     1274.64     1240.11    192.17 o 
  -1 -10   6     1280.65     1338.14    177.05 o 
   0 -10   6      372.69      583.39    135.89 o 
   1 -10   6      453.87      728.56    138.44 o 
   2 -10   6     1079.47     1245.20    175.41 o 
   3 -10   6     1002.44     1326.47    190.37 o 
   4 -10   6        2.86       63.01     78.72 o 
  -3  -9   6     8585.63     7901.79    423.70 o 
  -2  -9   6     2211.06     2258.87    237.97 o 
  -1  -9   6     2347.92     2448.61    148.65 o 
   0  -9   6    11897.05    13800.04    459.92 o 
   1  -9   6      740.63      949.47    144.28 o 
   2  -9   6     4792.98     4922.44    281.67 o 
   3  -9   6     1992.12     2342.83    215.52 o 
   4  -9   6     2362.25     2746.63    243.65 o 
   5  -9   6    12175.06    12202.23    511.25 o 
  -4  -8   6      109.47      252.78    120.78 o 
  -3  -8   6    23401.77    21430.49    687.11 o 
  -2  -8   6     1457.95     1483.77    186.33 o 
  -1  -8   6      563.83      564.88     81.23 o 
   0  -8   6    38029.96    40126.27    620.68 o 
   1  -8   6      303.30      286.66     67.14 o 
   2  -8   6     1972.22     2083.02    184.98 o 
   3  -8   6    15171.69    15933.04    512.15 o 
   4  -8   6     4199.85     4607.55    280.17 o 
   5  -8   6      396.19      324.77    111.35 o 
   6  -8   6       16.16      -33.97     62.71 o 
  -5  -7   6    18059.30    18013.07    687.70 o 
  -4  -7   6       68.78       72.29     77.08 o 
  -3  -7   6        4.27       50.29     72.59 o 
  -2  -7   6     5494.43     5971.27    527.41 o 
  -1  -7   6     1736.93     1773.95    155.43 o 
   0  -7   6     3987.40     3764.83    151.00 o 
   1  -7   6      229.80      194.37    129.76 o 
   2  -7   6    13370.55    13440.98    315.17 o 
   3  -7   6     4840.97     5040.97    262.06 o 
   4  -7   6     2754.10     2612.38    201.75 o 
   5  -7   6      337.63      425.49    113.15 o 
   6  -7   6      136.56      243.95    104.02 o 
  -6  -6   6     2893.86     2499.68    289.45 o 
  -5  -6   6     2788.18     2730.16    269.84 o 
  -4  -6   6      596.41      649.69    135.74 o 
  -3  -6   6      303.41      414.57    105.36 o 
  -2  -6   6        9.77      -22.20     42.28 o 
  -1  -6   6    11652.42    11926.48    256.17 o 
   0  -6   6       30.67       50.09     33.69 o 
   1  -6   6    10852.73    10867.97    253.27 o 
   2  -6   6      488.84      407.90     65.48 o 
   3  -6   6    17813.12    18473.86    370.23 o 
   4  -6   6    12107.39    11825.30    297.08 o 
   5  -6   6       30.28       -2.24     57.02 o 
   6  -6   6    10583.33    10651.41    451.68 o 
  -6  -5   6     1348.23     1192.22    204.74 o 
  -5  -5   6    10924.68    11253.36    491.35 o 
  -4  -5   6    10125.96    10194.79    427.14 o 
  -3  -5   6     3233.63     3054.49    210.58 o 
  -2  -5   6    24600.33    24636.40    429.46 o 
  -1  -5   6    16844.91    16790.79    292.11 o 
   0  -5   6    23246.04    23207.61    367.72 o 
   1  -5   6    31195.47    30975.89    461.93 o 
   2  -5   6    11651.16    10731.55    247.94 o 
   3  -5   6    19504.15    19259.12    365.61 o 
   4  -5   6     1502.32     1423.66    209.90 o 
   5  -5   6     2853.92     3097.29    219.56 o 
   6  -5   6    24174.98    22420.07    663.16 o 
   7  -5   6      935.57      811.48    168.82 o 
  -6  -4   6     7788.29     8626.61    443.75 o 
  -5  -4   6    14699.96    13957.33    526.37 o 
  -4  -4   6     4728.08     4788.04    273.59 o 
  -3  -4   6      340.95      465.30     98.33 o 
  -2  -4   6    67989.17    69207.71   1065.75 o 
  -1  -4   6    15842.82    16664.64    268.32 o 
   0  -4   6     1927.71     1936.19     82.95 o 
   1  -4   6    45038.11    43212.86    565.25 o 
   2  -4   6      586.89      641.80     78.20 o 
   3  -4   6     1121.39     1251.93     90.71 o 
   4  -4   6     5509.38     5803.96    265.80 o 
   5  -4   6    12220.68    11100.10    409.78 o 
   6  -4   6     3793.23     3860.13    258.77 o 
   7  -4   6      285.27      161.34     99.68 o 
  -7  -3   6     9711.54     9888.88    503.92 o 
  -6  -3   6      978.18     1026.69    178.10 o 
  -5  -3   6     1042.53     1099.13    162.39 o 
  -4  -3   6    12867.08    13118.77    444.65 o 
  -3  -3   6     3918.03     3754.18    492.17 o 
  -2  -3   6     2212.71     2216.68     73.26 o 
  -1  -3   6     1914.66     1848.42     66.38 o 
   0  -3   6     4726.84     4621.98    243.43 o 
   1  -3   6     6650.85     6950.37    163.00 o 
   2  -3   6    12685.25    12425.27    247.91 o 
   3  -3   6    14569.75    14634.38    211.55 o 
   4  -3   6       18.42      -46.84     43.70 o 
   5  -3   6     5300.26     5863.67    292.14 o 
   6  -3   6       78.56      127.96     79.17 o 
   7  -3   6     3026.64     2974.71    263.71 o 
  -7  -2   6        5.85       69.74     85.46 o 
  -6  -2   6     8374.18     7791.64    387.03 o 
  -5  -2   6     5297.43     5244.66    286.76 o 
  -4  -2   6     3112.17     3692.35    216.56 o 
  -3  -2   6    52530.79    52905.46    613.72 o 
  -2  -2   6      199.62      150.93     24.77 o 
  -1  -2   6      947.90      737.74     52.38 o 
   0  -2   6    22863.15    22900.97    306.71 o 
   1  -2   6     3939.98     3808.51    112.73 o 
   2  -2   6    32667.22    33290.48    465.37 o 
   3  -2   6    17666.02    17779.02    398.70 o 
   4  -2   6     4262.37     4369.58    228.84 o 
   5  -2   6    15463.33    15320.38    709.85 o 
   6  -2   6     7535.54     7610.25    364.13 o 
   7  -2   6     4768.52     4821.71    318.04 o 
  -7  -1   6      437.55      659.72    155.35 o 
  -6  -1   6     2435.61     2402.25    220.60 o 
  -5  -1   6    11750.67    11290.63    414.42 o 
  -4  -1   6    18327.72    17607.18    481.92 o 
  -3  -1   6    43749.09    44071.49    519.40 o 
  -2  -1   6    16914.36    16226.68    383.14 o 
  -1  -1   6    21772.41    21549.17    440.76 o 
   0  -1   6    30208.46    30909.62    310.11 o 
   1  -1   6    73949.61    74315.73    885.86 o 
   2  -1   6     1812.72     1628.37     81.73 o 
   3  -1   6       88.34       90.39     34.09 o 
   4  -1   6    37862.00    39229.39    833.33 o 
   5  -1   6      380.89      381.19    101.32 o 
   6  -1   6     2127.76     1987.68    205.49 o 
   7  -1   6    15065.18    14606.58    567.23 o 
  -7   0   6     2068.46     2422.31    237.07 o 
  -6   0   6     7562.48     7834.44    359.49 o 
  -5   0   6     2981.26     3162.24    203.54 o 
  -4   0   6    30350.41    30439.80    415.13 o 
  -3   0   6     1877.31     2067.40     68.94 o 
  -2   0   6      328.25      360.09     25.58 o 
  -1   0   6   102867.72    99654.88   1297.21 o 
   0   0   6     3910.54     3950.51     84.93 o 
   1   0   6      169.89      178.00     36.97 o 
   2   0   6    23194.66    23462.32    513.65 o 
   3   0   6     1833.92     1848.94    141.13 o 
   4   0   6       25.76       92.04     64.36 o 
   5   0   6      982.84     1010.53    154.30 o 
   6   0   6     7348.91     7321.25    373.71 o 
   7   0   6      790.94      714.49    179.45 o 
  -7   1   6     2101.27     2209.19    216.56 o 
  -6   1   6     5583.52     5899.59    294.69 o 
  -5   1   6     5535.25     5235.68    247.39 o 
  -4   1   6     4231.17     4349.84    124.66 o 
  -3   1   6     1583.54     1551.43     64.32 o 
  -2   1   6     2426.20     2630.52     65.49 o 
  -1   1   6     8563.24     8397.13    128.39 o 
   0   1   6    41341.77    39480.71    547.72 o 
   1   1   6     1731.00     2009.26    105.96 o 
   2   1   6     2567.32     3254.29    180.64 o 
   3   1   6    24415.90    24992.79    610.63 o 
   4   1   6      243.34      321.18     94.29 o 
   5   1   6     4109.36     4745.39    294.69 o 
   6   1   6     5561.57     5721.94    349.32 o 
   7   1   6     3029.21     2807.09    285.86 o 
  -5   2   6    13341.06    13913.63    400.65 o 
  -4   2   6      824.79      832.98     54.23 o 
  -3   2   6     1560.58     1719.78     62.31 o 
  -2   2   6    40340.86    40788.08    410.05 o 
  -1   2   6    18318.71    18350.93    329.57 o 
   0   2   6    60966.53    58267.10    736.29 o 
   1   2   6    10766.47    10395.49    328.96 o 
   2   2   6    23920.91    22557.76    556.75 o 
   3   2   6    43893.63    42869.07    909.06 o 
   4   2   6    13326.00    13732.99    486.41 o 
   5   2   6    10378.87    10591.40    456.77 o 
   6   2   6     7839.45     7716.96    417.26 o 
   7   2   6     4949.32     5092.01    369.97 o 
  -7   3   6     1434.39     1391.87    220.90 o 
  -6   3   6     1912.26     2353.61    242.01 o 
  -5   3   6     9200.53     9758.32    255.20 o 
  -4   3   6      920.23      960.87    157.07 o 
  -3   3   6    33429.11    34108.20    374.40 o 
  -2   3   6    58833.24    56484.00    715.70 o 
  -1   3   6    22033.57    22234.53    372.40 o 
   0   3   6     2544.40     3243.70    158.04 o 
   1   3   6     8339.55     7527.93    289.60 o 
   2   3   6    33785.72    32844.44    742.18 o 
   3   3   6      762.79      613.77    121.53 o 
   4   3   6       69.75      186.48    101.47 o 
   5   3   6    13260.54    13772.95    539.24 o 
   6   3   6      301.16      402.45    152.21 o 
  -7   4   6     3320.18     3243.36    314.74 o 
  -6   4   6     1772.82     1877.68    225.54 o 
  -5   4   6       20.84       32.31     44.74 o 
  -4   4   6      395.68      402.96     97.73 o 
  -3   4   6    16459.09    16329.95    520.08 o 
  -2   4   6     3782.01     3806.39    144.69 o 
  -1   4   6      977.19      966.02     38.83 o 
   0   4   6    22252.38    21499.84    402.95 o 
   1   4   6      376.36      401.10     92.49 o 
   2   4   6     1092.86     1125.47    148.02 o 
   3   4   6     5357.45     5661.93    307.26 o 
   4   4   6     2530.04     2062.66    217.91 o 
   5   4   6     1234.07     1316.29    201.15 o 
   6   4   6     6646.35     5917.10    386.28 o 
  -7   5   6     1315.08     1228.59    228.54 o 
  -6   5   6      446.79      319.83    127.21 o 
  -5   5   6       35.83       13.56     45.50 o 
  -4   5   6      714.08      864.53     94.07 o 
  -3   5   6       73.34       97.12     44.49 o 
  -2   5   6     4360.52     4069.20    165.74 o 
  -1   5   6     6939.76     6814.59    221.02 o 
   0   5   6     1490.59     1323.54     79.70 o 
   1   5   6    43000.43    39720.89    872.84 o 
   2   5   6     1435.20     1261.96    164.03 o 
   3   5   6      352.13      435.37    120.78 o 
   4   5   6     7717.92     7712.77    392.12 o 
   5   5   6     1786.34     1949.97    241.56 o 
  -7   6   6     8893.73     8530.38    504.97 o 
  -6   6   6     5168.17     5193.72    231.23 o 
  -5   6   6       80.94       74.75     63.98 o 
  -4   6   6     6561.24     6276.38    228.80 o 
  -3   6   6     2130.28     1982.94    135.59 o 
  -2   6   6     7030.00     7126.38    238.58 o 
  -1   6   6    17966.37    17233.12    539.31 o 
   0   6   6     4073.09     4211.54    254.28 o 
   1   6   6    27539.32    26973.15    458.61 o 
   2   6   6     1555.26     1448.76    158.34 o 
   3   6   6     2899.35     2890.88    256.22 o 
   4   6   6    15133.82    14358.62    389.86 o 
   5   6   6     6072.00     5607.51    385.46 o 
  -6   7   6      322.57      265.91     83.95 o 
  -5   7   6      550.47      672.35    109.20 o 
  -4   7   6    14410.05    14573.72    380.42 o 
  -3   7   6     1696.43     1587.45    133.33 o 
  -2   7   6     2786.81     2868.94    170.52 o 
  -1   7   6    10620.10    11154.17    325.54 o 
   0   7   6     4335.49     4078.63    260.71 o 
   1   7   6     4104.06     4250.30    273.73 o 
   2   7   6     1570.02     1848.94    215.37 o 
   3   7   6    10205.04    10063.76    311.34 o 
   4   7   6     8943.03     9453.37    325.77 o 
  -5   8   6     6441.70     6765.55    286.23 o 
  -4   8   6     1401.91     1164.79    137.09 o 
  -3   8   6      658.33      576.66    101.40 o 
  -2   8   6     7379.90     7494.59    281.72 o 
  -1   8   6     2683.10     2527.67    232.28 o 
   0   8   6      676.10      768.37    159.09 o 
   1   8   6      768.87      840.06    164.03 o 
   2   8   6     1133.47      872.54    177.20 o 
   3   8   6        1.39      -85.46     89.35 o 
  -5   9   6     1430.71     1340.40    219.33 o 
  -4   9   6     1003.97      925.45    136.40 o 
  -3   9   6     2028.82     1816.56    390.10 o 
  -2   9   6      140.52      184.59     79.68 o 
  -1   9   6     3550.93     3638.17    276.43 o 
   0   9   6     3362.33     2957.05    273.73 o 
   1   9   6      145.51      159.69    108.51 o 
   2   9   6     5107.33     4981.26    353.95 o 
  -3  10   6     1431.22     1347.44    163.69 o 
  -2  10   6      337.65      353.51    120.33 o 
  -1  10   6     9575.45     9549.44    468.60 o 
   0  10   6      424.42      352.76    131.70 o 
   1  10   6     2039.51     1934.25    252.63 o 
   0 -11   7     5083.83     5482.18    323.57 o 
   1 -11   7     5431.34     6315.81    354.85 o 
   2 -11   7     1267.18     1135.50    184.24 o 
  -2 -10   7       42.91      -20.50    101.02 o 
   0 -10   7    10103.29    10085.98    410.08 o 
   1 -10   7     1053.75     1059.62    164.78 o 
   2 -10   7     2458.28     2428.14    227.04 o 
   3 -10   7     8903.38     9039.69    419.21 o 
   4 -10   7      404.33      482.37    133.20 o 
  -3  -9   7     1546.69     1203.74    204.89 o 
  -2  -9   7      830.84      864.46    172.41 o 
  -1  -9   7     1298.52     1243.63    119.54 o 
   0  -9   7      367.21      444.60     82.95 o 
   1  -9   7     3839.07     4051.10    250.39 o 
   2  -9   7      281.12      181.39     86.21 o 
   3  -9   7      111.97      107.46     81.27 o 
   4  -9   7     7574.47     7779.22    385.83 o 
   5  -9   7      714.92      427.74    129.61 o 
  -4  -8   7     8291.12     9093.42    463.21 o 
  -3  -8   7      264.75      330.46    117.49 o 
  -2  -8   7      699.58      696.53    145.62 o 
  -1  -8   7    22174.72    23348.53    438.91 o 
   0  -8   7      633.38      695.65     87.08 o 
   1  -8   7     7874.98     7779.30    245.35 o 
   2  -8   7     6184.09     6070.21    293.94 o 
   3  -8   7     1759.30     1874.39    181.39 o 
   4  -8   7    11108.73    11376.68    446.75 o 
   5  -8   7      138.68       62.26     75.73 o 
   6  -8   7     6364.35     6321.34    371.32 o 
  -5  -7   7      104.51      129.16    101.92 o 
  -4  -7   7    10448.88     9528.64    455.13 o 
  -3  -7   7     2640.18     2657.58    224.94 o 
  -2  -7   7    13561.98    13977.09    490.00 o 
  -1  -7   7    46462.66    48366.93    678.85 o 
   0  -7   7     2443.30     2564.68    146.67 o 
   1  -7   7     1358.36     1393.71    105.96 o 
   2  -7   7    17925.38    17843.96    516.64 o 
   3  -7   7     1269.04     1342.06    113.55 o 
   4  -7   7      930.86      879.87    144.28 o 
   5  -7   7       76.25       76.03     70.04 o 
   6  -7   7     9243.17     8679.14    419.36 o 
  -6  -6   7    15025.70    15640.60    661.66 o 
  -5  -6   7       19.02       14.52     70.64 o 
  -4  -6   7     3158.24     2951.37    238.11 o 
  -3  -6   7    11813.27    12297.86    466.50 o 
  -2  -6   7     9913.84    10067.57    314.59 o 
  -1  -6   7     1774.70     1844.30    100.48 o 
   0  -6   7     1231.48     1315.62     95.86 o 
   1  -6   7     4564.87     4939.73    169.00 o 
   2  -6   7     8884.12     9345.71    384.49 o 
   3  -6   7     1446.63     1684.82    117.02 o 
   4  -6   7     1581.23     1533.86    125.64 o 
   5  -6   7        0.84      -13.62     50.89 o 
   6  -6   7      189.61      289.75    102.97 o 
  -6  -5   7      237.85      308.61    126.32 o 
  -5  -5   7     1909.54     1609.33    208.03 o 
  -4  -5   7     8455.63     8033.05    378.65 o 
  -3  -5   7      762.45      695.49    123.02 o 
  -2  -5   7      660.32      713.81     63.03 o 
  -1  -5   7     1984.79     1846.30    127.29 o 
   0  -5   7      865.45      772.08     65.91 o 
   1  -5   7      166.29      196.63     66.15 o 
   2  -5   7    23041.13    22421.91    569.32 o 
   3  -5   7      586.05      622.27     77.64 o 
   4  -5   7      888.23      912.02     95.02 o 
   5  -5   7    21330.43    21445.16    615.57 o 
   6  -5   7     1333.05     1633.58    198.15 o 
   7  -5   7     1963.55     2051.29    233.18 o 
  -6  -4   7     4798.68     5661.78    359.64 o 
  -5  -4   7     9530.61    10113.22    447.34 o 
  -4  -4   7       20.50       49.54     51.18 o 
  -3  -4   7    29438.60    27615.19    684.71 o 
  -2  -4   7    13002.31    12512.98    421.08 o 
  -1  -4   7     3345.92     3370.16    171.59 o 
   0  -4   7    30472.05    30011.88    418.14 o 
   1  -4   7     2161.57     2310.43    102.02 o 
   2  -4   7    39222.88    39332.79    560.23 o 
   3  -4   7     6733.60     6513.83    194.91 o 
   4  -4   7       33.26       82.02     57.92 o 
   5  -4   7    26240.14    25843.32    678.72 o 
   6  -4   7     1190.01     1081.62    170.92 o 
   7  -4   7     1621.72     1392.77    201.75 o 
  -7  -3   7     4509.97     4414.33    338.09 o 
  -6  -3   7     5262.64     5346.73    335.25 o 
  -5  -3   7    10549.45    10169.05    425.34 o 
  -4  -3   7      883.62      861.61    132.90 o 
  -3  -3   7    46199.34    45341.05    926.72 o 
  -2  -3   7     5006.79     5151.21    109.26 o 
  -1  -3   7    19484.18    20710.00    506.39 o 
   0  -3   7    47502.91    46483.99    563.30 o 
   1  -3   7     7293.10     6660.15    193.66 o 
   2  -3   7     1455.86     1383.77     86.45 o 
   3  -3   7     4072.78     4088.20    151.68 o 
   4  -3   7     7459.25     7914.66    318.78 o 
   5  -3   7     3963.94     3940.79    245.45 o 
   6  -3   7     2137.76     2100.38    212.67 o 
   7  -3   7     8701.04     8498.50    425.34 o 
  -7  -2   7        6.13       47.14     92.49 o 
  -6  -2   7     2299.07     2249.59    227.64 o 
  -5  -2   7     7150.48     7009.20    331.95 o 
  -4  -2   7     2655.92     2501.33    177.95 o 
  -3  -2   7      346.66      416.66     82.61 o 
  -2  -2   7       44.62       61.36     42.95 o 
  -1  -2   7    32433.36    30994.58    372.55 o 
   0  -2   7     7994.96     7423.92    149.46 o 
   1  -2   7     9714.82    10032.02    201.17 o 
   2  -2   7    12236.43    12049.11    418.98 o 
   3  -2   7     2448.44     2707.80    190.15 o 
   4  -2   7     4687.23     4738.35    241.56 o 
   5  -2   7     1202.96     1378.85    162.83 o 
   6  -2   7     4417.87     4298.94    280.77 o 
   7  -2   7      115.72      164.33    104.61 o 
  -7  -1   7     7526.06     8046.82    419.81 o 
  -6  -1   7       46.40       53.43     64.36 o 
  -5  -1   7       57.89       89.95     64.95 o 
  -4  -1   7    17317.38    18218.41    495.84 o 
  -3  -1   7      208.53      230.48     61.51 o 
  -2  -1   7     3100.35     3457.83    159.54 o 
  -1  -1   7    28499.04    29050.86    380.44 o 
   0  -1   7    13522.29    13878.30    177.82 o 
   1  -1   7    23236.22    22728.92    229.52 o 
   2  -1   7      874.96      846.03     68.05 o 
   3  -1   7    34272.08    37340.79    765.53 o 
   4  -1   7     5904.69     6507.53    293.64 o 
   5  -1   7    15096.18    15570.71    511.40 o 
   6  -1   7     6332.37     5984.00    333.45 o 
   7  -1   7      227.14      419.96    134.70 o 
  -7   0   7     3948.32     4270.35    291.69 o 
  -6   0   7     7393.46     7276.65    341.53 o 
  -5   0   7    17086.20    17917.44    514.69 o 
  -4   0   7    13142.81    13133.73    385.68 o 
  -3   0   7    28177.57    29496.75    368.77 o 
  -2   0   7    24691.26    24382.45    297.86 o 
  -1   0   7     5840.17     5658.25    138.86 o 
   0   0   7    58953.31    59538.87    568.29 o 
   1   0   7    12357.37    12046.16    184.56 o 
   2   0   7     7362.02     7536.46    190.87 o 
   3   0   7    92971.20    94365.78   1562.19 o 
   4   0   7     1493.51     1486.01    161.94 o 
   5   0   7      501.49      795.46    146.52 o 
   6   0   7    18239.89    17531.90    614.52 o 
   7   0   7      205.12      231.23    121.98 o 
  -6   1   7      770.40      634.42    116.74 o 
  -5   1   7    25321.05    25342.10    612.12 o 
  -4   1   7     1453.82     1304.87     70.04 o 
  -3   1   7     4224.23     4213.17    106.72 o 
  -2   1   7    80694.24    82402.95    742.18 o 
  -1   1   7     2987.69     2932.64     77.48 o 
   0   1   7    23273.63    22739.30    281.88 o 
   1   1   7    16564.46    15361.44    227.50 o 
   2   1   7    17490.69    17335.54    461.56 o 
   3   1   7     2766.64     2546.98    182.44 o 
   4   1   7       87.44      238.26     88.90 o 
   5   1   7     2424.58     3106.87    241.71 o 
   6   1   7     1499.84     1626.40    223.30 o 
   7   1   7     1506.72     1370.92    227.34 o 
  -5   2   7      662.53      514.55    156.40 o 
  -4   2   7       96.52       80.56     26.42 o 
  -3   2   7     2793.73     3056.51     84.22 o 
  -2   2   7      326.79      455.13     70.27 o 
  -1   2   7     3811.96     3872.12    104.85 o 
   0   2   7     8873.10     8308.71    152.83 o 
   1   2   7     3337.64     2944.93    175.71 o 
   2   2   7    25842.81    25190.94    612.12 o 
   3   2   7      611.24      674.68    122.72 o 
   4   2   7     6703.08     6646.71    341.68 o 
   5   2   7      956.32      894.09    173.01 o 
   6   2   7     6919.12     7324.39    415.17 o 
  -7   3   7      221.28      318.18    130.96 o 
  -6   3   7    17586.61    17714.49    637.12 o 
  -5   3   7      179.07      381.19    109.25 o 
  -4   3   7     1087.09     1023.51    175.26 o 
  -3   3   7    26556.50    27722.38    325.19 o 
  -2   3   7     7833.77     7770.78    224.77 o 
  -1   3   7    15403.85    15078.16    771.44 o 
   0   3   7    11092.27    10943.71    264.14 o 
   1   3   7    53655.29    50661.15    978.20 o 
   2   3   7    17490.45    16857.22    503.02 o 
   3   3   7     2537.21     2602.95    218.96 o 
   4   3   7    16070.35    17020.65    579.05 o 
   5   3   7     5499.10     6535.66    377.15 o 
   6   3   7    12466.45    13418.54    582.64 o 
  -7   4   7     8355.69     9813.00    511.40 o 
  -6   4   7    12909.48    12191.30    533.40 o 
  -5   4   7     2916.58     2871.74    147.07 o 
  -4   4   7     9258.05     9362.24    251.10 o 
  -3   4   7    46998.26    45215.69    648.32 o 
  -2   4   7    10132.74    10192.97    251.90 o 
  -1   4   7    12869.63    12621.11    500.33 o 
   0   4   7     5389.10     5129.65    276.50 o 
   1   4   7    22068.55    21126.97    575.76 o 
   2   4   7     1743.49     1380.80    164.33 o 
   3   4   7     1560.31     1759.15    196.51 o 
   4   4   7    25201.23    25147.69    740.69 o 
   5   4   7      469.59      332.40    136.19 o 
   6   4   7      526.47      448.54    161.94 o 
  -7   5   7     3847.55     4257.03    354.40 o 
  -6   5   7       89.40       97.28    111.50 o 
  -5   5   7      368.90      406.75     89.50 o 
  -4   5   7    14836.05    15395.71    352.01 o 
  -3   5   7     3968.23     3872.87    173.31 o 
  -2   5   7     2300.67     2402.57    135.14 o 
  -1   5   7     7012.41     6775.00    226.87 o 
   0   5   7     1173.37     1147.65    110.07 o 
   1   5   7       29.54      142.03     77.23 o 
   2   5   7       72.43      131.40     85.61 o 
   3   5   7     1470.71     1044.05    174.21 o 
   4   5   7     4618.67     4810.19    321.48 o 
   5   5   7     6397.37     6043.12    381.49 o 
  -6   6   7     1645.71     2188.38    272.54 o 
  -5   6   7       43.47      101.74     84.71 o 
  -4   6   7      131.33      136.38     55.81 o 
  -3   6   7    11641.03    11555.76    315.55 o 
  -2   6   7     5833.50     5929.04    468.22 o 
  -1   6   7      829.41      863.46    108.30 o 
   0   6   7    22421.85    22080.33    625.59 o 
   1   6   7       23.93      101.62     87.40 o 
   2   6   7     1194.20     1104.57    240.43 o 
   3   6   7    15862.97    15699.48    527.41 o 
   4   6   7     1632.68     1394.74    144.96 o 
   5   6   7     4050.37     3931.79    229.86 o 
  -6   7   7      581.41      648.90    114.59 o 
  -5   7   7    16388.46    15301.61    726.99 o 
  -4   7   7      218.61      239.71    114.04 o 
  -3   7   7     5934.04     6267.80    245.60 o 
  -2   7   7     5693.15     6048.46    240.13 o 
  -1   7   7     2633.99     2668.52    183.34 o 
   0   7   7     9528.11     9215.09    411.72 o 
   1   7   7     4491.15     4534.51    295.29 o 
   2   7   7     4847.20     4426.30    305.31 o 
   3   7   7     7809.66     7618.79    273.63 o 
   4   7   7     8771.18     9268.86    448.92 o 
  -5   8   7    14072.43    13781.45    407.97 o 
  -4   8   7     1345.47     1423.42    149.37 o 
  -3   8   7      882.18      851.35    120.91 o 
  -2   8   7     4438.54     4311.99    216.81 o 
  -1   8   7    12630.96    12719.32    505.86 o 
   0   8   7     3069.28     3365.64    262.81 o 
   1   8   7       18.51      178.70     98.48 o 
   2   8   7    12671.10    12193.40    524.27 o 
   3   8   7     2255.27     2548.77    277.18 o 
  -4   9   7      274.32      250.60     91.92 o 
  -3   9   7     8987.95     9182.03    714.27 o 
  -2   9   7     6989.23     7063.58    296.55 o 
  -1   9   7      957.35      943.48    176.30 o 
   0   9   7      254.76      272.99    115.69 o 
   1   9   7      319.62      285.11    124.07 o 
   2   9   7        3.00       42.21    103.27 o 
  -3  10   7        2.17       91.48     80.07 o 
  -2  10   7     5839.60     5770.73    371.61 o 
  -1  10   7     2472.59     2851.99    290.05 o 
   0  10   7     2054.34     2151.12    264.31 o 
   0 -11   8     7685.01     9258.79    419.66 o 
   1 -11   8     1120.85     1163.93    180.20 o 
   2 -11   8      537.39      355.30    129.46 o 
  -2 -10   8     1201.91     1189.98    214.77 o 
   0 -10   8     1997.10     2114.00    202.79 o 
   1 -10   8     4438.73     4667.86    283.76 o 
   2 -10   8     9373.76     9484.63    415.32 o 
   3 -10   8      801.97      827.19    161.19 o 
   4 -10   8     9589.42     8956.02    431.93 o 
  -3  -9   8      756.82      775.11    178.40 o 
  -2  -9   8       91.22       32.33     88.45 o 
  -1  -9   8    19383.16    20576.36    668.55 o 
   0  -9   8       34.37      102.88     60.23 o 
   1  -9   8     1465.43     1597.96    168.07 o 
   2  -9   8    10500.75    10545.60    416.81 o 
   3  -9   8        5.54       49.99     77.08 o 
   4  -9   8     1139.31     1167.83    176.75 o 
   5  -9   8       77.33      117.49     85.46 o 
  -4  -8   8     1719.37     1389.03    213.42 o 
  -3  -8   8     3503.10     3253.69    264.90 o 
  -2  -8   8      650.66      596.11    141.88 o 
  -1  -8   8       77.45       22.67     47.63 o 
   0  -8   8     2144.88     2355.01    144.43 o 
   1  -8   8       24.24       45.74     49.85 o 
   2  -8   8     2063.68     2070.38    141.04 o 
   3  -8   8    12915.68    13323.21    470.69 o 
   4  -8   8        2.92       -7.48     56.87 o 
   5  -8   8       37.09       65.10     78.12 o 
  -5  -7   8     7032.55     7010.99    422.50 o 
  -4  -7   8       54.12       67.20     79.92 o 
  -3  -7   8       51.34       58.52     72.89 o 
  -2  -7   8    27861.73    27782.96    748.92 o 
  -1  -7   8       16.23       12.90     38.83 o 
   0  -7   8     2026.73     2134.74    194.41 o 
   1  -7   8     5148.04     4977.18    183.26 o 
   2  -7   8    21108.03    20868.55    416.52 o 
   3  -7   8    10081.08     9874.96    282.26 o 
   4  -7   8     2591.47     2903.33    216.71 o 
   5  -7   8     7937.94     7558.91    367.27 o 
   6  -7   8     6621.78     5953.62    351.26 o 
  -5  -6   8     6119.85     6022.62    370.42 o 
  -4  -6   8     6815.26     6652.55    360.69 o 
  -3  -6   8     8185.35     7597.53    358.59 o 
  -2  -6   8    29509.87    29855.06    752.96 o 
  -1  -6   8     1042.64      998.12     78.62 o 
   0  -6   8    16343.01    16459.92    395.79 o 
   1  -6   8    10096.65     9689.10    243.70 o 
   2  -6   8     7280.51     8007.41    232.94 o 
   3  -6   8       34.60      114.61     51.27 o 
   4  -6   8      267.70      325.99     70.53 o 
   5  -6   8    13740.37    12525.35    469.64 o 
   6  -6   8       38.09      -36.67     63.91 o 
  -6  -5   8     1619.50     1708.26    241.56 o 
  -5  -5   8     2292.15     2204.55    236.02 o 
  -4  -5   8     8435.59     8783.91    398.40 o 
  -3  -5   8     5629.84     5909.92    301.57 o 
  -2  -5   8      547.18      576.06    109.25 o 
  -1  -5   8      228.14      225.48     48.64 o 
   0  -5   8    21641.54    21253.14    351.79 o 
   1  -5   8     2730.41     2876.02    169.05 o 
   2  -5   8      763.73      880.45     86.06 o 
   3  -5   8     1494.12     1531.85    205.04 o 
   4  -5   8      176.15      159.90     54.56 o 
   5  -5   8     1082.11     1009.33    149.96 o 
   6  -5   8     4821.32     4190.73    280.47 o 
   7  -5   8     1559.40     1564.28    219.71 o 
  -6  -4   8      541.72      344.83    125.72 o 
  -5  -4   8     1556.33     1401.30    188.73 o 
  -4  -4   8     1122.36     1186.08    158.34 o 
  -3  -4   8      649.24      597.91    113.59 o 
  -2  -4   8     2367.21     2495.97     87.17 o 
  -1  -4   8      135.43      112.22     29.02 o 
   0  -4   8     3455.98     3613.00    116.11 o 
   1  -4   8    30359.12    30106.68    521.73 o 
   2  -4   8     1487.91     1354.58     91.55 o 
   3  -4   8     3172.80     3555.39    149.31 o 
   4  -4   8    20494.55    20517.19    412.30 o 
   5  -4   8      138.39      278.82     96.53 o 
   6  -4   8     3346.85     3353.06    253.53 o 
   7  -4   8     2433.25     2527.12    180.06 o 
  -7  -3   8     5320.25     6073.35    397.81 o 
  -6  -3   8     2915.76     2518.99    252.78 o 
  -5  -3   8       97.94       18.71     60.91 o 
  -4  -3   8    22736.30    21453.84    606.74 o 
  -3  -3   8     1995.19     1903.27    155.05 o 
  -2  -3   8     6354.78     6274.76    118.36 o 
  -1  -3   8    56957.77    57983.83    662.41 o 
   0  -3   8     2600.15     3063.50    156.70 o 
   1  -3   8    35215.39    35542.68    489.95 o 
   2  -3   8    18423.19    17815.49    326.35 o 
   3  -3   8    13506.12    13006.99    288.00 o 
   4  -3   8    30595.68    29730.39    697.28 o 
   5  -3   8     4161.20     3736.05    245.30 o 
   6  -3   8     1942.45     1707.96    198.45 o 
   7  -3   8     5182.30     5156.96    336.14 o 
  -7  -2   8     4014.76     4100.78    312.35 o 
  -6  -2   8    12159.71    12129.64    492.84 o 
  -5  -2   8     2605.37     2736.75    212.82 o 
  -4  -2   8    23972.69    24319.00    628.29 o 
  -3  -2   8     5148.04     4782.20    227.34 o 
  -2  -2   8     6114.09     6175.57    240.96 o 
  -1  -2   8    44148.43    42347.23    887.80 o 
   0  -2   8     6473.58     6313.15    140.86 o 
   1  -2   8      459.73      567.97     35.64 o 
   2  -2   8    10326.82    10372.52    231.82 o 
   3  -2   8    24617.19    22939.38    404.73 o 
   4  -2   8     5276.55     5424.26    265.95 o 
   5  -2   8      710.10      779.15    137.09 o 
   6  -2   8    14529.12    14549.25    533.25 o 
   7  -2   8     2223.51     1933.51    235.42 o 
  -7  -1   8     4632.52     4811.54    324.32 o 
  -6  -1   8     7475.48     7500.24    365.03 o 
  -5  -1   8     8803.21     8534.57    353.95 o 
  -4  -1   8       38.23       19.46     40.56 o 
  -3  -1   8       59.05       25.44     35.32 o 
  -2  -1   8    18517.59    18305.51    434.47 o 
  -1  -1   8     7562.82     7667.58    167.77 o 
   0  -1   8    21747.32    21434.53    252.75 o 
   1  -1   8     7625.18     7270.93    134.30 o 
   2  -1   8     5931.30     5940.56    171.21 o 
   3  -1   8      790.82      873.74    114.64 o 
   4  -1   8       45.06      148.77     68.85 o 
   5  -1   8      356.68      311.60     93.99 o 
   6  -1   8      485.69      501.82    135.74 o 
   7  -1   8     4947.71     5340.75    354.85 o 
  -7   0   8     2871.79     2872.20    252.18 o 
  -6   0   8     3989.71     4228.90    259.97 o 
  -5   0   8    15422.27    15481.06    470.09 o 
  -4   0   8      159.71      199.50     62.26 o 
  -3   0   8     1255.16     1342.09     52.81 o 
  -2   0   8      283.84      426.30     78.05 o 
  -1   0   8     6383.53     6098.52    114.91 o 
   0   0   8     6647.67     6623.31    128.22 o 
   1   0   8     3090.33     3108.64     91.41 o 
   2   0   8    37482.24    37891.41    985.61 o 
   3   0   8     6951.16     6748.04    288.40 o 
   4   0   8     4886.27     4650.05    262.96 o 
   5   0   8    13302.42    13165.91    494.64 o 
   6   0   8     1288.84     1157.35    193.37 o 
   7   0   8    17954.90    19320.38    707.91 o 
  -6   1   8    31361.05    31581.58    766.43 o 
  -5   1   8     9067.62     9057.79    327.91 o 
  -4   1   8     5948.10     6179.61    239.61 o 
  -3   1   8    27802.89    28570.70    325.86 o 
  -2   1   8     1998.02     2455.18    147.36 o 
  -1   1   8    18543.52    17453.92    303.83 o 
   0   1   8    20748.56    20629.76    334.34 o 
   1   1   8    18956.26    19292.11    400.32 o 
   2   1   8    57118.61    56196.91   1043.75 o 
   3   1   8     1406.36     1398.31    156.70 o 
   4   1   8     7899.98     8276.70    369.37 o 
   5   1   8    37250.73    39091.85    970.27 o 
   6   1   8     2142.47     2476.78    265.35 o 
   7   1   8        1.77      145.92    121.83 o 
  -7   2   8      153.06       67.35     83.81 o 
  -6   2   8    18238.76    17612.12    627.84 o 
  -5   2   8     1109.71     1505.02    184.83 o 
  -4   2   8     9464.79     9845.12    204.15 o 
  -3   2   8    70181.13    71310.24    684.43 o 
  -2   2   8     1845.75     1824.72     93.12 o 
  -1   2   8    12947.20    12866.13    199.42 o 
   0   2   8    26001.51    24000.38    310.73 o 
   1   2   8      814.14      771.67    110.45 o 
   2   2   8     1402.49     1602.30    157.75 o 
   3   2   8      115.42      191.12     80.67 o 
   4   2   8     7918.40     8459.89    395.11 o 
   5   2   8     4284.48     4015.63    298.28 o 
   6   2   8       10.58       24.99     98.63 o 
  -7   3   8       89.03      -96.98     80.97 o 
  -6   3   8     3811.25     4043.46    304.72 o 
  -5   3   8      794.86      793.67    155.80 o 
  -4   3   8     2927.45     3067.76    132.66 o 
  -3   3   8     1091.43     1235.25     94.81 o 
  -2   3   8    10537.88    11121.12    209.17 o 
  -1   3   8     1095.47     1057.94     53.11 o 
   0   3   8     1356.69     1294.92    185.43 o 
   1   3   8    14317.40    14767.46    451.83 o 
   2   3   8     2080.46     1997.41    184.83 o 
   3   3   8     1845.76     1525.37    180.79 o 
   4   3   8       21.33      -17.81     73.48 o 
   5   3   8     7772.95     7802.71    421.00 o 
   6   3   8     7415.94     7611.15    441.66 o 
  -7   4   8     4975.58     4901.48    366.83 o 
  -6   4   8       13.94      141.28    101.02 o 
  -5   4   8      391.51      246.05    112.40 o 
  -4   4   8    12767.58    13040.75    321.03 o 
  -3   4   8    19517.46    18833.84    503.77 o 
  -2   4   8    12569.46    12506.88    291.25 o 
  -1   4   8     5458.64     5564.15    194.47 o 
   0   4   8    38588.82    38310.57    617.93 o 
   1   4   8    13364.77    12480.00    435.82 o 
   2   4   8      676.39      518.29    118.98 o 
   3   4   8    18336.90    17350.06    577.10 o 
   4   4   8     4174.23     3636.23    281.07 o 
   5   4   8    10954.39    10621.78    504.22 o 
   6   4   8     3759.29     3456.03    328.06 o 
  -7   5   8     3674.59     3949.03    367.12 o 
  -6   5   8     1570.39     1590.33    237.52 o 
  -5   5   8    30698.83    31207.97    570.78 o 
  -4   5   8     7004.39     6713.09    226.84 o 
  -3   5   8     7820.60     8012.19    275.31 o 
  -2   5   8    14880.33    14568.03    343.41 o 
  -1   5   8      199.04      319.33     69.74 o 
   0   5   8    23891.25    22718.19    466.41 o 
   1   5   8     4246.83     4536.75    276.88 o 
   2   5   8      735.68      788.28    150.56 o 
   3   5   8    18204.04    17717.48    608.98 o 
   4   5   8     3022.96     2707.57    267.90 o 
   5   5   8      182.92      117.19    118.98 o 
  -6   6   8       29.99        1.95    106.26 o 
  -5   6   8     8514.74     8927.48    292.50 o 
  -4   6   8       70.36       67.57     55.38 o 
  -3   6   8     1871.68     1969.63    143.05 o 
  -2   6   8    13969.00    13567.71    353.00 o 
  -1   6   8      922.30      989.19    116.08 o 
   0   6   8     1545.96     1626.54    183.94 o 
   1   6   8     1226.51     1244.00    177.65 o 
   2   6   8     8159.87     8559.71    409.78 o 
   3   6   8     2542.24     2830.29    267.90 o 
   4   6   8     2762.79     2762.49    284.66 o 
   5   6   8     3458.96     3690.23    391.15 o 
  -6   7   8      321.40      444.35    172.56 o 
  -5   7   8       17.51       26.15     72.66 o 
  -4   7   8     1602.11     1503.93    144.72 o 
  -3   7   8      744.08      802.06    113.92 o 
  -2   7   8     6873.57     7296.18    271.45 o 
  -1   7   8    23549.36    23221.85    514.27 o 
   0   7   8      163.13      183.19     95.64 o 
   1   7   8       22.44       33.97     82.91 o 
   2   7   8     8625.34     8236.74    421.45 o 
   3   7   8     3633.61     3484.92    308.91 o 
   4   7   8     1765.52     1940.52    206.76 o 
  -5   8   8       76.20      192.91     85.22 o 
  -4   8   8       75.90       41.48     65.60 o 
  -3   8   8     6879.23     6569.45    318.11 o 
  -2   8   8     8524.60     7984.65    535.95 o 
  -1   8   8     7054.83     7304.66    288.91 o 
   0   8   8     5255.97     4318.99    306.96 o 
   1   8   8     8491.79     8951.68    448.09 o 
   2   8   8     3703.70     3956.06    311.45 o 
   3   8   8     8222.86     9122.15    477.28 o 
  -4   9   8     2377.78     2578.31    205.69 o 
  -3   9   8     1699.44     2078.50    183.83 o 
  -2   9   8     7342.26     7578.97    690.47 o 
  -1   9   8       22.02       26.94     85.91 o 
   0   9   8      270.12      178.70    107.61 o 
   1   9   8    17746.15    17234.37    658.07 o 
   2   9   8     1889.36     1844.75    256.22 o 
  -3  10   8     2035.53     1805.80    187.00 o 
  -2  10   8      596.16      636.52    170.77 o 
  -1  10   8     2140.16     2111.01    267.90 o 
   0  10   8       23.31       66.30     97.88 o 
   1 -11   9     2809.55     3136.20    259.97 o 
  -2 -10   9      813.90      824.65    190.07 o 
  -1 -10   9     8105.47     8357.22    444.80 o 
   0 -10   9      707.80      778.10    143.08 o 
   1 -10   9      175.26      111.65     82.02 o 
   2 -10   9     1011.70     1260.32    178.25 o 
   3 -10   9    17000.63    17966.22    614.67 o 
   4 -10   9      661.41      796.06    161.49 o 
  -3  -9   9     3485.72     3748.18    307.26 o 
  -2  -9   9     9409.63     9842.93    469.35 o 
  -1  -9   9     2235.76     2310.96    243.50 o 
   0  -9   9     3145.35     3318.33    170.42 o 
   1  -9   9    20245.28    20937.95    593.72 o 
   2  -9   9      756.01      666.45    132.30 o 
   3  -9   9    17065.81    18129.66    590.27 o 
   4  -9   9     2199.74     2025.70    219.71 o 
   5  -9   9     1901.35     2009.68    229.14 o 
  -4  -8   9     2374.52     2389.83    266.85 o 
  -3  -8   9      467.58      578.90    152.81 o 
  -2  -8   9    15689.98    16541.58    586.98 o 
  -1  -8   9     1107.36     1144.93    175.56 o 
   0  -8   9     7363.50     8066.35    282.94 o 
   1  -8   9     6416.01     6697.58    557.80 o 
   2  -8   9      154.27      173.29     62.98 o 
   3  -8   9     1771.67     1532.86    175.85 o 
   4  -8   9      555.62      908.01    155.35 o 
   5  -8   9     3425.64     3301.73    258.77 o 
  -5  -7   9      423.17      379.25    137.24 o 
  -4  -7   9     3478.55     2703.82    263.41 o 
  -3  -7   9      474.41      384.04    121.98 o 
  -2  -7   9       66.17       44.75     70.19 o 
  -1  -7   9     4156.93     4336.73    161.17 o 
   0  -7   9     1201.61     1193.65     98.02 o 
   1  -7   9      159.11       70.85     49.09 o 
   2  -7   9    15857.28    16373.62    367.56 o 
   3  -7   9     1466.13     1356.59    121.25 o 
   4  -7   9       18.32       -0.36     49.20 o 
   5  -7   9     1412.30     1565.03    192.32 o 
   6  -7   9     5228.76     5792.58    351.71 o 
  -5  -6   9      111.76       39.96     78.27 o 
  -4  -6   9     1248.48      933.60    165.53 o 
  -3  -6   9    22551.61    22015.97    661.36 o 
  -2  -6   9     5049.50     5265.77    287.50 o 
  -1  -6   9      609.02      693.96    163.88 o 
   0  -6   9    13673.07    13216.16    281.62 o 
   1  -6   9    10849.43    10392.05    254.87 o 
   2  -6   9     6842.79     6818.62    341.61 o 
   3  -6   9      370.57      346.38     70.64 o 
   4  -6   9    28354.34    29505.17    541.88 o 
   5  -6   9     6848.02     6193.68    329.41 o 
   6  -6   9     3575.27     3595.52    272.84 o 
  -6  -5   9     3315.96     3189.18    306.96 o 
  -5  -5   9     4881.42     4940.40    321.93 o 
  -4  -5   9    16259.48    16283.56    567.23 o 
  -3  -5   9    16265.07    15968.07    518.88 o 
  -2  -5   9     8671.36     8516.31    350.21 o 
  -1  -5   9    16614.59    16799.51    484.99 o 
   0  -5   9    13665.07    13694.39    269.18 o 
   1  -5   9     3623.22     3788.48    143.35 o 
   2  -5   9    12214.33    11942.63    281.00 o 
   3  -5   9      672.39      641.69    184.61 o 
   4  -5   9    18136.99    17477.01    388.18 o 
   5  -5   9      134.08       52.23     65.25 o 
   6  -5   9      837.19      847.25    163.43 o 
  -6  -4   9     5676.43     6235.14    381.64 o 
  -5  -4   9     1145.04     1231.88    183.34 o 
  -4  -4   9    17520.47    17496.88    561.39 o 
  -3  -4   9     1448.93     1247.75    150.41 o 
  -2  -4   9     2268.10     2458.38    176.15 o 
  -1  -4   9    17804.71    17556.26    281.27 o 
   0  -4   9     2914.44     3204.73    112.58 o 
   1  -4   9      449.35      460.94     65.93 o 
   2  -4   9     2888.34     2820.71    127.97 o 
   3  -4   9      335.03      323.06     62.04 o 
   4  -4   9      672.38      673.63    113.30 o 
   5  -4   9     2325.84     2429.94    214.32 o 
   6  -4   9     5937.93     5529.92    324.92 o 
   7  -4   9     2362.27     2227.44    245.45 o 
  -7  -3   9     2730.37     2984.14    298.73 o 
  -6  -3   9     9579.95     9463.08    454.98 o 
  -5  -3   9      333.13      381.19    112.10 o 
  -4  -3   9     1179.04     1358.80    158.64 o 
  -3  -3   9      831.78      988.38    128.41 o 
  -2  -3   9     1041.54     1132.80    125.12 o 
  -1  -3   9    17148.83    17145.13    259.03 o 
   0  -3   9    52214.35    51415.09   1032.23 o 
   1  -3   9      701.70      665.62     61.89 o 
   2  -3   9     5306.27     5276.85    168.58 o 
   3  -3   9    31634.18    32635.04    525.66 o 
   4  -3   9     1750.33     1824.25    173.46 o 
   5  -3   9      160.95      142.48     74.83 o 
   6  -3   9     2883.86     2642.31    241.41 o 
   7  -3   9     5514.99     5160.85    341.08 o 
  -7  -2   9     1441.04     1565.48    221.95 o 
  -6  -2   9      683.93      855.93    160.14 o 
  -5  -2   9    26376.36    26342.60    717.34 o 
  -4  -2   9     1952.66     2067.00    167.47 o 
  -3  -2   9     4135.29     4447.40    224.20 o 
  -2  -2   9    47714.24    46805.06    898.13 o 
  -1  -2   9    11853.59    11265.93    335.55 o 
   0  -2   9    34432.56    33999.49    360.58 o 
   1  -2   9    13624.02    13662.90    192.69 o 
   2  -2   9     8641.45     8779.82    492.69 o 
   3  -2   9    13908.35    13408.32    301.60 o 
   4  -2   9     2955.47     2936.70    198.30 o 
   5  -2   9    10071.38     9789.05    405.89 o 
   6  -2   9     2226.37     1954.16    216.56 o 
   7  -2   9     5785.28     5153.07    345.87 o 
  -7  -1   9     9094.22     9054.65    446.30 o 
  -6  -1   9     3876.01     4254.64    278.52 o 
  -5  -1   9    13211.25    13164.86    453.78 o 
  -4  -1   9     6895.85     6664.97    285.41 o 
  -3  -1   9    17952.50    18205.24    468.30 o 
  -2  -1   9    43724.58    42300.64    803.39 o 
  -1  -1   9    15888.99    15465.39    552.26 o 
   0  -1   9      134.66       89.15     23.07 o 
   1  -1   9     6580.19     6632.91    216.00 o 
   2  -1   9    40486.59    41493.05    798.75 o 
   3  -1   9     3308.13     3452.59    201.45 o 
   4  -1   9      619.00      601.20    121.38 o 
   5  -1   9    19043.20    18701.22    593.27 o 
   6  -1   9      629.06      439.56    128.56 o 
   7  -1   9      622.30      704.92    177.05 o 
  -7   0   9     1077.08     1178.30    182.14 o 
  -6   0   9     2553.68     2607.89    212.22 o 
  -5   0   9      610.09      625.29    110.75 o 
  -4   0   9      135.79       30.23     43.70 o 
  -3   0   9    28063.86    27478.70    587.13 o 
  -2   0   9    29902.39    32215.54    396.47 o 
  -1   0   9     3442.47     3152.28    108.07 o 
   0   0   9    21898.68    21977.39    282.33 o 
   1   0   9     2191.52     2152.61     82.26 o 
   2   0   9       80.73       53.50     32.92 o 
   3   0   9      109.82      139.04     66.15 o 
   4   0   9       57.35       32.63     62.56 o 
   5   0   9      891.48      982.84    166.87 o 
   6   0   9     4317.14     4817.67    331.06 o 
   7   0   9     2724.92     2620.76    290.35 o 
  -6   1   9     9538.27     9632.20    383.29 o 
  -5   1   9     1191.79     1375.26    136.94 o 
  -4   1   9      713.76      812.08     97.58 o 
  -3   1   9     1064.42     1106.77     53.31 o 
  -2   1   9     4471.19     4574.30    212.32 o 
  -1   1   9     1379.42     1301.05     62.51 o 
   0   1   9     2347.87     2466.95     87.23 o 
   1   1   9    55643.57    54253.47    691.43 o 
   2   1   9       21.45      -43.40     36.22 o 
   3   1   9    12518.05    13662.35    459.32 o 
   4   1   9     6901.58     7068.91    352.16 o 
   5   1   9      693.32      937.34    175.85 o 
   6   1   9    11560.33    12638.05    551.81 o 
  -7   2   9     8703.13     8216.38    456.32 o 
  -6   2   9     1969.77     1915.84    225.69 o 
  -5   2   9      287.02      428.94    111.50 o 
  -4   2   9    19274.13    20076.21    369.19 o 
  -3   2   9        9.57       14.40     22.08 o 
  -2   2   9    19483.52    19874.28    260.54 o 
  -1   2   9    27914.77    27873.70    522.84 o 
   0   2   9    22499.19    22061.77    303.72 o 
   1   2   9    78134.97    74758.63    961.13 o 
   2   2   9    10696.81    10498.91    384.49 o 
   3   2   9     2095.13     1930.51    192.62 o 
   4   2   9    31266.76    32106.45    846.95 o 
   5   2   9     2191.22     2321.58    254.73 o 
   6   2   9     1316.38     1480.47    239.46 o 
  -7   3   9     9045.87     8562.56    482.07 o 
  -6   3   9     3014.31     3259.23    277.03 o 
  -5   3   9     8928.20     9230.66    435.97 o 
  -4   3   9    25637.62    27066.50    680.45 o 
  -3   3   9     1559.23     1617.22     97.81 o 
  -2   3   9    20656.46    20819.32    719.96 o 
  -1   3   9    25790.18    24657.29    315.41 o 
   0   3   9    15929.56    15598.37    344.04 o 
   1   3   9      684.48      548.07    108.36 o 
   2   3   9     3026.15     3398.56    233.18 o 
   3   3   9    10486.15    10675.66    436.57 o 
   4   3   9      314.10      325.97    125.57 o 
   5   3   9      577.07      642.96    169.57 o 
   6   3   9     2455.63     2456.73    291.40 o 
  -7   4   9     1539.29     1703.17    260.56 o 
  -6   4   9      543.08      688.90    166.87 o 
  -5   4   9     1380.17     1774.11    220.75 o 
  -4   4   9       86.22       79.26     45.09 o 
  -3   4   9     2079.14     1880.17    115.92 o 
  -2   4   9     3696.00     3700.91    157.33 o 
  -1   4   9     3466.95     3437.32    158.94 o 
   0   4   9     2454.59     2468.06    147.77 o 
   1   4   9     1582.32     1481.82    172.56 o 
   2   4   9     3168.47     3248.30    239.46 o 
   3   4   9      727.32      488.95    131.40 o 
   4   4   9    10809.12    10968.10    489.10 o 
   5   4   9     5539.10     4820.37    350.66 o 
  -7   5   9       22.74       70.19    120.63 o 
  -6   5   9        5.04       45.50    109.85 o 
  -5   5   9     7011.90     7305.83    418.31 o 
  -4   5   9     7729.96     7299.67    241.32 o 
  -3   5   9     2876.88     2955.91    152.38 o 
  -2   5   9       19.18       42.02     50.22 o 
  -1   5   9    28147.71    28334.87    538.18 o 
   0   5   9    11256.25    10785.41    314.10 o 
   1   5   9      170.33      176.30     86.66 o 
   2   5   9    41809.29    40296.04    977.60 o 
   3   5   9     2743.44     2551.47    249.49 o 
   4   5   9    16588.06    16678.37    630.08 o 
   5   5   9     3516.92     3179.90    314.74 o 
  -6   6   9    14958.53    15938.73    689.20 o 
  -5   6   9     2605.87     2338.83    163.87 o 
  -4   6   9     1668.09     1686.46    161.56 o 
  -3   6   9    13651.05    14246.63    937.49 o 
  -2   6   9      165.59      200.65     68.43 o 
  -1   6   9     9329.89     9604.18    567.75 o 
   0   6   9     8126.01     7644.23    367.20 o 
   1   6   9     4506.52     4618.62    296.48 o 
   2   6   9    31554.44    31428.62    867.15 o 
   3   6   9     1335.79     1110.95    199.50 o 
   4   6   9      114.17        9.58    110.15 o 
  -6   7   9     8235.19     8533.97    521.88 o 
  -5   7   9      202.84      276.26    151.98 o 
  -4   7   9     1153.18     1058.26    129.43 o 
  -3   7   9     3320.60     3408.93    194.90 o 
  -2   7   9     2867.18     2807.53    227.26 o 
  -1   7   9       62.13       66.05     83.81 o 
   0   7   9     1274.21     1105.86    179.30 o 
   1   7   9     7067.63     6916.11    378.50 o 
   2   7   9     4328.49     4133.41    309.80 o 
   3   7   9     5336.80     5392.23    368.32 o 
   4   7   9     2487.09     2239.54    264.98 o 
  -5   8   9     3941.37     3752.81    225.64 o 
  -4   8   9     1454.57     1460.35    156.66 o 
  -3   8   9     3504.08     3082.10    207.37 o 
  -2   8   9     8972.49     8007.80    307.75 o 
  -1   8   9      590.64      499.54    104.21 o 
   0   8   9     1412.44     1620.11    220.75 o 
   1   8   9     3075.35     3084.27    286.76 o 
   2   8   9     5658.04     4515.95    337.19 o 
   3   8   9      279.83      183.19    117.93 o 
  -4   9   9     1696.78     1819.23    217.61 o 
  -3   9   9     7082.44     7606.74    319.50 o 
  -2   9   9     2324.44     2173.76    191.60 o 
  -1   9   9     2252.42     2001.60    251.58 o 
   0   9   9    13677.09    12979.13    573.96 o 
   1   9   9     1265.51     1318.54    224.65 o 
   2   9   9     4712.39     5122.09    376.10 o 
  -2  10   9      169.01      226.29    128.71 o 
  -1  10   9      714.32      478.03    155.35 o 
  -2 -10  10     2536.77     3007.49    306.06 o 
  -1 -10  10       27.89      -40.41    105.81 o 
   1 -10  10     3431.08     3742.64    255.48 o 
   2 -10  10     2926.71     3064.81    240.06 o 
   3 -10  10     2773.37     3011.08    259.67 o 
  -3  -9  10      757.15      521.13    162.09 o 
  -2  -9  10     2618.23     2395.07    258.47 o 
  -1  -9  10     1919.23     2071.49    236.32 o 
   0  -9  10     1059.20     1064.61    115.34 o 
   1  -9  10     1950.75     1857.25    144.20 o 
   2  -9  10    20214.10    20826.75    610.03 o 
   3  -9  10     1400.09     1545.43    185.13 o 
   4  -9  10      237.70      176.15     97.43 o 
  -4  -8  10      238.80      159.54    107.46 o 
  -3  -8  10    23027.37    22962.75    742.63 o 
  -2  -8  10      155.67      101.77     82.76 o 
  -1  -8  10     5187.09     4870.20    307.26 o 
   0  -8  10    21749.22    22381.74    541.11 o 
   1  -8  10     2402.91     2762.32    154.23 o 
   2  -8  10    13922.54    14135.40    360.06 o 
   3  -8  10     4230.55     4009.79    256.37 o 
   4  -8  10     7065.74     7342.80    360.24 o 
   5  -8  10    19419.12    20186.34    664.51 o 
  -5  -7  10     5643.43     5309.62    371.61 o 
  -4  -7  10     6088.19     5968.29    364.88 o 
  -3  -7  10    23842.96    24671.16    746.67 o 
  -2  -7  10      648.24      906.51    160.14 o 
  -1  -7  10     7818.78     7815.74    368.02 o 
   0  -7  10    13410.35    14007.21    311.63 o 
   1  -7  10      234.05      221.48     60.05 o 
   2  -7  10     4830.53     5123.56    200.48 o 
   3  -7  10     3121.86     2826.15    306.74 o 
   4  -7  10     1779.99     1947.68    147.22 o 
   5  -7  10      512.07      483.56    123.47 o 
   6  -7  10      628.80      386.58    119.58 o 
  -5  -6  10     4307.72     4471.20    329.71 o 
  -4  -6  10       10.55       25.44     61.51 o 
  -3  -6  10      144.00       93.69     76.78 o 
  -2  -6  10     6256.33     5924.44    309.21 o 
  -1  -6  10     1669.30     1585.10     94.89 o 
   0  -6  10      949.12      923.11     82.33 o 
   1  -6  10     5600.71     5504.62    187.30 o 
   2  -6  10      575.45      515.07     79.10 o 
   3  -6  10     2817.78     2549.64    145.84 o 
   4  -6  10     6559.48     7017.42    247.85 o 
   5  -6  10     2522.62     2441.31    222.70 o 
   6  -6  10     2357.40     2947.78    261.91 o 
  -6  -5  10        7.53      187.98    104.91 o 
  -5  -5  10     2761.10     3243.66    267.00 o 
  -4  -5  10    16305.84    16180.14    567.37 o 
  -3  -5  10     3985.87     3793.82    247.54 o 
  -2  -5  10       91.18      115.24     69.44 o 
  -1  -5  10      447.90      400.25     50.97 o 
   0  -5  10    38270.00    37403.82    532.83 o 
   1  -5  10     3394.49     3253.12    136.03 o 
   2  -5  10      851.74      928.18     90.37 o 
   3  -5  10    31032.78    30699.16    702.37 o 
   4  -5  10     6581.21     6678.33    236.04 o 
   5  -5  10     1674.46     1763.04    195.01 o 
   6  -5  10    14054.03    14059.70    542.98 o 
  -6  -4  10     2736.21     2425.30    262.66 o 
  -5  -4  10    22828.28    22022.26    694.74 o 
  -4  -4  10     2791.87     2699.48    214.77 o 
  -3  -4  10      219.09      377.45     93.99 o 
  -2  -4  10    51118.19    47738.82    984.04 o 
  -1  -4  10     1144.77     1072.75     65.23 o 
   0  -4  10    13659.03    12916.65    249.93 o 
   1  -4  10    12142.82    11742.62    254.85 o 
   2  -4  10      521.17      426.16     66.14 o 
   3  -4  10    19295.63    19467.54    392.45 o 
   4  -4  10     3062.82     3117.47    160.48 o 
   5  -4  10     3040.22     2806.19    225.09 o 
   6  -4  10     5850.87     6058.38    351.71 o 
  -6  -3  10      780.00      729.46    157.30 o 
  -5  -3  10     4096.10     4085.07    272.54 o 
  -4  -3  10      934.38     1045.40    148.47 o 
  -3  -3  10     3622.18     3137.85    202.35 o 
  -2  -3  10    29541.82    28387.46    662.56 o 
  -1  -3  10      400.76      396.76     39.68 o 
   0  -3  10       30.99       51.46     27.19 o 
   1  -3  10     4910.68     4994.92    154.46 o 
   2  -3  10     7414.91     7435.49    246.12 o 
   3  -3  10      749.00      807.88     88.75 o 
   4  -3  10     3861.88     3295.29    216.56 o 
   5  -3  10     2335.20     2355.43    161.49 o 
   6  -3  10     4634.71     4027.75    283.46 o 
   7  -3  10     6933.35     6098.35    374.61 o 
  -7  -2  10     1617.85     1435.57    216.71 o 
  -6  -2  10      440.89      461.41    130.36 o 
  -5  -2  10      292.02      282.86     92.04 o 
  -4  -2  10      125.06      -20.80     49.09 o 
  -3  -2  10      106.51      167.62     66.00 o 
  -2  -2  10    14798.62    15077.12    426.09 o 
  -1  -2  10    30223.46    29935.45    391.42 o 
   0  -2  10    11386.45    11502.64    215.34 o 
   1  -2  10     1078.44      939.93     59.96 o 
   2  -2  10    35780.59    35936.52    537.70 o 
   3  -2  10     2691.22     2510.79    104.29 o 
   4  -2  10      589.42      553.46    112.10 o 
   5  -2  10     6017.71     5715.51    314.44 o 
   6  -2  10     5321.71     4745.09    309.06 o 
   7  -2  10     1546.30     1511.30    225.54 o 
  -7  -1  10      438.71      377.00    124.67 o 
  -6  -1  10    16863.79    17135.14    575.46 o 
  -5  -1  10     1491.34     1363.14    159.39 o 
  -4  -1  10     3023.16     3155.66    199.05 o 
  -3  -1  10    28739.33    27540.81    625.59 o 
  -2  -1  10     1779.79     1685.21    130.06 o 
  -1  -1  10     1698.65     1650.46     61.82 o 
   0  -1  10    43470.68    44493.76    467.45 o 
   1  -1  10    34543.54    33476.85    479.60 o 
   2  -1  10     7558.80     7128.99    202.16 o 
   3  -1  10     6332.70     6378.84    208.40 o 
   4  -1  10     3816.97     3649.25    233.77 o 
   5  -1  10      999.02      942.88    162.53 o 
   6  -1  10     9973.09     9876.31    460.07 o 
   7  -1  10      922.87      934.05    198.90 o 
  -7   0  10     4181.42     4710.21    307.71 o 
  -6   0  10     7311.21     7105.43    340.48 o 
  -5   0  10     6780.26     6352.47    291.54 o 
  -4   0  10     3996.55     4042.42    213.42 o 
  -3   0  10    13255.18    13303.30    375.96 o 
  -2   0  10     8370.36     8425.56    161.44 o 
  -1   0  10    28306.33    27346.79    433.11 o 
   0   0  10      168.26      279.76     47.14 o 
   1   0  10    73264.44    71922.75    722.71 o 
   2   0  10     2880.61     3189.77    191.94 o 
   3   0  10     1438.60     1667.55    167.32 o 
   4   0  10    16893.57    17956.20    569.02 o 
   5   0  10      385.76      375.51    116.44 o 
   6   0  10      440.13      139.49    108.81 o 
  -5   1  10       33.86       42.95     57.02 o 
  -4   1  10    15264.41    15715.86    327.73 o 
  -3   1  10      873.38      998.78     53.75 o 
  -2   1  10     8439.00     8672.75    153.21 o 
  -1   1  10    56079.91    55172.64    745.02 o 
   0   1  10     9771.34    10294.29    191.04 o 
   1   1  10      451.68      490.56     55.62 o 
   2   1  10      466.19      683.96    114.34 o 
   3   1  10     3418.82     3578.31    237.67 o 
   4   1  10     2956.06     3105.67    244.40 o 
   5   1  10     4102.82     4482.28    310.25 o 
   6   1  10      496.54      570.97    159.84 o 
  -7   2  10     2085.22     2470.35    283.16 o 
  -6   2  10      383.98      407.38    129.16 o 
  -5   2  10        4.02       95.78     74.08 o 
  -4   2  10     2524.34     2521.05    164.63 o 
  -3   2  10     2302.49     2193.91     78.96 o 
  -2   2  10      785.91      761.14     52.71 o 
  -1   2  10     3702.37     3911.87    111.18 o 
   0   2  10    25574.29    24480.98    388.42 o 
   1   2  10        0.18       47.81     40.08 o 
   2   2  10      398.99      394.06    101.62 o 
   3   2  10    11721.58    12314.92    461.86 o 
   4   2  10    12903.02    12750.45    509.01 o 
   5   2  10     8330.36     8666.72    448.69 o 
   6   2  10     1839.47     1365.38    236.32 o 
  -7   3  10      705.62      596.71    177.65 o 
  -6   3  10     1464.31     1436.62    220.75 o 
  -5   3  10    19300.46    19615.82    671.84 o 
  -4   3  10      888.57     1068.00    169.27 o 
  -3   3  10    12683.53    13057.59    285.36 o 
  -2   3  10     4638.25     4557.93    165.45 o 
  -1   3  10    11538.35    11107.01    316.49 o 
   0   3  10    45098.79    45058.81    693.98 o 
   1   3  10     4577.72     4624.76    261.76 o 
   2   3  10    40648.16    40128.72    920.28 o 
   3   3  10    26451.63    25996.58    739.19 o 
   4   3  10    10678.07    10698.71    478.77 o 
   5   3  10     1583.11     1336.50    217.76 o 
   6   3  10     1577.13     1769.17    268.35 o 
  -7   4  10     2173.22     1992.92    283.76 o 
  -6   4  10    12169.35    13063.09    591.02 o 
  -5   4  10    22127.29    20650.59    718.68 o 
  -4   4  10     3617.84     3655.42    170.47 o 
  -3   4  10     5258.94     5519.02    194.98 o 
  -2   4  10     9531.27     9212.60    310.25 o 
  -1   4  10     5790.45     5803.53    213.28 o 
   0   4  10     5637.50     5911.86    334.57 o 
   1   4  10        0.96       48.19     73.34 o 
   2   4  10    29732.01    28170.14    760.29 o 
   3   4  10     4419.73     4067.71    289.45 o 
   4   4  10       12.16       15.86     99.98 o 
   5   4  10     4358.63     4507.72    342.43 o 
  -6   5  10     3420.43     4160.50    346.92 o 
  -5   5  10     1559.80     1698.68    237.82 o 
  -4   5  10     2248.83     2098.31    142.31 o 
  -3   5  10     1578.34     1766.73    131.59 o 
  -2   5  10      119.18      139.29     60.91 o 
  -1   5  10     3257.93     3109.39    380.59 o 
   0   5  10     1393.47     1651.40    141.88 o 
   1   5  10     2357.87     2179.70    222.40 o 
   2   5  10      364.15      291.69    107.31 o 
   3   5  10     6680.93     6922.54    388.53 o 
   4   5  10     3910.26     3918.49    313.99 o 
   5   5  10      770.07      554.05    171.51 o 
  -6   6  10     1143.04     1033.58    222.10 o 
  -5   6  10    12125.10    11499.71    565.73 o 
  -4   6  10     1559.15     1664.94    143.10 o 
  -3   6  10      610.89      569.18    199.13 o 
  -2   6  10    26360.28    26121.05    541.26 o 
  -1   6  10     6147.55     5996.58    248.57 o 
   0   6  10      472.72      438.10     96.81 o 
   1   6  10    16109.24    17634.87    611.53 o 
   2   6  10      640.34      657.62    162.83 o 
   3   6  10     4962.83     4256.43    322.82 o 
   4   6  10     7284.45     7803.16    449.74 o 
  -6   7  10     1954.26     1954.31    301.12 o 
  -5   7  10      688.40      584.49    141.66 o 
  -4   7  10    14119.36    13365.77    387.00 o 
  -3   7  10     1902.84     1685.06    155.36 o 
  -2   7  10    24064.24    23548.73    536.48 o 
  -1   7  10     6732.84     6851.48    282.22 o 
   0   7  10      697.84      561.99    143.38 o 
   1   7  10    13743.61    13979.93    560.64 o 
   2   7  10     5803.62     4334.26    324.32 o 
   3   7  10     7184.73     7786.10    446.30 o 
  -5   8  10     5203.81     5579.96    270.90 o 
  -4   8  10     8055.44     7691.37    307.61 o 
  -3   8  10     1490.21     1394.36    159.20 o 
  -2   8  10      496.14      372.39     97.62 o 
  -1   8  10      106.54      105.83    150.26 o 
   0   8  10     6544.91     5659.53    360.99 o 
   1   8  10       22.46      -28.29     88.30 o 
   2   8  10     1208.28     1006.64    195.16 o 
  -4   9  10     4743.72     4361.42    258.11 o 
  -3   9  10     5566.31     5427.28    278.50 o 
  -2   9  10       20.25       12.38     65.94 o 
  -1   9  10       34.82       32.93     90.85 o 
   0   9  10     3594.10     3844.26    340.04 o 
   1   9  10     2946.34     2726.87    300.82 o 
  -1 -10  11     3244.65     3110.61    313.40 o 
   1 -10  11     3026.89     2986.99    230.93 o 
   2 -10  11     6238.00     6650.01    352.31 o 
   3 -10  11       92.76       38.61     86.80 o 
  -3  -9  11     4101.47     4238.77    334.65 o 
  -2  -9  11      318.53      275.98    130.51 o 
  -1  -9  11     1668.98     1437.22    217.16 o 
   0  -9  11    10137.14    10801.83    498.98 o 
   1  -9  11     2632.55     2626.56    162.74 o 
   2  -9  11      559.16      627.24    132.15 o 
   3  -9  11     3020.97     3186.64    243.80 o 
   4  -9  11     1155.45     1004.39    168.82 o 
  -4  -8  11     2616.14     2700.08    292.14 o 
  -3  -8  11     3948.12     4126.08    310.70 o 
  -2  -8  11     1910.40     1850.59    227.64 o 
  -1  -8  11      258.81      198.60    107.46 o 
   0  -8  11       81.22      131.10     87.63 o 
   1  -8  11    11749.01    12193.40    319.94 o 
   2  -8  11      162.98      179.57     62.79 o 
   3  -8  11     1321.96     1143.02    176.83 o 
   4  -8  11    11068.81    10986.51    450.04 o 
   5  -8  11        6.56      -49.84     70.04 o 
  -5  -7  11       74.76       42.21     90.25 o 
  -4  -7  11    23512.98    22279.08    745.18 o 
  -3  -7  11      347.79      164.03     93.69 o 
  -2  -7  11      977.68     1043.16    173.76 o 
  -1  -7  11    18313.17    18242.50    592.07 o 
   0  -7  11     7995.90     8677.93    239.95 o 
   1  -7  11    21735.47    22018.15    524.35 o 
   2  -7  11     6289.70     6361.98    350.06 o 
   3  -7  11    14706.41    14191.59    361.33 o 
   4  -7  11    16861.76    17079.81    922.45 o 
   5  -7  11     3408.75     2945.23    253.23 o 
  -5  -6  11     5460.65     5644.42    363.23 o 
  -4  -6  11    10120.25    10305.99    466.80 o 
  -3  -6  11       65.55       36.97     71.24 o 
  -2  -6  11    25305.84    25783.91    719.88 o 
   0  -6  11     1216.39     1254.89     94.32 o 
   1  -6  11    10452.90    10150.95    329.78 o 
   2  -6  11     4268.48     4348.17    178.19 o 
   3  -6  11    14123.80    13850.78    344.94 o 
   4  -6  11       40.48       69.57     58.97 o 
   5  -6  11       13.37      -47.59     53.58 o 
   6  -6  11     2367.42     2536.20    253.08 o 
  -6  -5  11     3893.53     4720.39    356.05 o 
  -5  -5  11     1343.54     1254.78    197.11 o 
  -4  -5  11     2357.23     2092.00    216.86 o 
  -3  -5  11      342.57      566.93    124.52 o 
  -2  -5  11      618.69      433.28    107.46 o 
  -1  -5  11     3078.16     2996.95    114.22 o 
   0  -5  11     7182.29     7086.10    191.00 o 
   1  -5  11      791.17      880.55     82.93 o 
   2  -5  11      114.65       95.11     59.94 o 
   3  -5  11       92.73      130.23     56.06 o 
   4  -5  11     5585.96     5861.73    224.90 o 
   5  -5  11        6.97      111.65     82.76 o 
   6  -5  11       59.98      146.82     97.13 o 
  -6  -4  11     1579.15     1869.60    242.01 o 
  -5  -4  11     6404.62     6743.40    373.26 o 
  -4  -4  11     4076.90     3499.29    243.20 o 
  -3  -4  11     3116.21     2990.88    211.33 o 
  -2  -4  11     1850.32     2382.65    181.99 o 
  -1  -4  11    28722.38    27838.16    398.69 o 
   0  -4  11     8972.71     9162.06    208.35 o 
   1  -4  11       69.83      109.66     41.33 o 
   2  -4  11    56160.34    55338.64    764.12 o 
   3  -4  11       11.06       13.22     40.62 o 
   4  -4  11     3418.07     3343.38    171.15 o 
   5  -4  11    23063.79    22551.02    665.85 o 
   6  -4  11     1454.01     1473.93    141.68 o 
  -6  -3  11    23217.51    23658.68    753.71 o 
  -5  -3  11     1301.52     1362.09    186.63 o 
  -4  -3  11      138.22       80.97     68.40 o 
  -3  -3  11    46427.71    44662.93    954.41 o 
  -2  -3  11     2232.14     2471.10    178.85 o 
  -1  -3  11     6167.58     6119.92    141.87 o 
   0  -3  11    17641.15    16598.67    359.87 o 
   1  -3  11     5743.88     5833.39    410.23 o 
   2  -3  11    21753.36    21812.49    398.96 o 
   3  -3  11     4886.42     4837.61    184.82 o 
   4  -3  11     7779.86     7762.78    359.34 o 
   5  -3  11    13585.28    12427.32    471.89 o 
   6  -3  11     4718.50     4506.07    303.22 o 
  -7  -2  11      323.01      282.42    125.42 o 
  -6  -2  11     7862.23     8213.99    403.94 o 
  -5  -2  11     2255.00     2617.77    215.37 o 
  -4  -2  11      183.30      346.17     95.19 o 
  -3  -2  11    15190.70    14085.45    438.51 o 
  -2  -2  11     1294.90     1354.46    134.85 o 
  -1  -2  11     7238.41     7087.70    248.22 o 
   0  -2  11    12434.77    12541.81    249.90 o 
   1  -2  11     5183.21     5228.96    120.65 o 
   2  -2  11     1686.97     1665.77    104.17 o 
   3  -2  11    10132.15    10243.84    275.41 o 
   4  -2  11     6205.53     6676.05    320.28 o 
   5  -2  11     5948.41     5870.41    327.61 o 
   6  -2  11     3459.55     3571.57    273.44 o 
  -7  -1  11        0.44        8.08     79.92 o 
  -6  -1  11      503.17      595.81    132.60 o 
  -5  -1  11       46.81      -58.37     55.53 o 
  -4  -1  11      906.04      964.88    126.77 o 
  -3  -1  11     8018.22     7648.26    294.54 o 
  -2  -1  11    15580.85    15313.14    421.30 o 
  -1  -1  11     1205.67     1088.62     57.25 o 
   0  -1  11    14209.55    13878.57    213.45 o 
   1  -1  11    18709.78    18312.84    268.52 o 
   2  -1  11      807.96      759.03    186.11 o 
   3  -1  11     2369.40     2398.07    132.95 o 
   4  -1  11      949.51      828.09    140.83 o 
   5  -1  11    16126.31    16158.44    569.77 o 
   6  -1  11      736.41     1166.78    199.50 o 
  -6   0  11      129.92       55.08     67.35 o 
  -5   0  11     1206.53     1260.77    146.67 o 
  -4   0  11    18234.78    17634.27    483.41 o 
  -3   0  11    18173.69    18048.09    463.51 o 
  -2   0  11     1457.22     1558.39     61.05 o 
  -1   0  11     8458.87     8073.27    158.20 o 
   0   0  11    46512.72    45508.93    503.91 o 
   1   0  11     3197.29     3102.34    129.40 o 
   2   0  11     1445.28     1400.88    103.84 o 
   3   0  11    21115.06    20007.79    578.45 o 
   4   0  11     1699.67     1825.30    199.05 o 
   5   0  11    12075.17    12583.87    518.88 o 
   6   0  11     1744.71     2014.92    253.68 o 
  -5   1  11    22303.64    23088.29    453.12 o 
  -4   1  11      952.67      981.08    110.90 o 
  -3   1  11    13252.39    13722.04    291.85 o 
  -2   1  11     5568.50     5411.90    124.53 o 
  -1   1  11       55.64      141.07     61.58 o 
   0   1  11    38397.92    38561.69    460.17 o 
   1   1  11      226.34      294.01     46.40 o 
   2   1  11     9621.22     9654.95    371.32 o 
   3   1  11    42842.79    42023.16    950.06 o 
   4   1  11     1754.42     1528.52    198.60 o 
   5   1  11     2014.73     2092.60    244.10 o 
   6   1  11     2102.65     2152.16    271.19 o 
  -7   2  11     1476.91     1484.81    243.20 o 
  -6   2  11     2660.82     2543.83    266.55 o 
  -5   2  11    24383.86    26452.90    797.86 o 
  -4   2  11       55.15       64.06     65.85 o 
  -3   2  11     4226.33     4159.83    123.34 o 
  -2   2  11    11083.59    10972.24    194.41 o 
  -1   2  11     1413.73     1543.41     78.09 o 
   0   2  11     3575.86     3557.94    116.31 o 
   1   2  11     4378.48     4841.70    323.72 o 
   2   2  11       33.06       76.93     73.48 o 
   3   2  11     5530.34     6224.36    333.75 o 
   4   2  11     6402.87     6164.35    355.15 o 
   5   2  11     1802.50     2202.00    257.87 o 
   6   2  11     2048.72     2073.44    275.83 o 
  -7   3  11     2519.38     3241.86    332.40 o 
  -6   3  11      122.80      232.13    116.74 o 
  -5   3  11      506.13      591.32    146.07 o 
  -4   3  11     1939.33     1984.39    215.22 o 
  -3   3  11        9.01       47.53     37.52 o 
  -2   3  11      321.61      217.14    111.80 o 
  -1   3  11    11913.65    11069.55    364.16 o 
   0   3  11       79.15      149.88     78.27 o 
   1   3  11       56.03       79.77     64.80 o 
   2   3  11    10932.33    10878.75    432.98 o 
   3   3  11     5695.77     5452.10    327.31 o 
   4   3  11     2064.84     2046.50    241.26 o 
   5   3  11     1854.10     1687.61    243.95 o 
  -7   4  11      217.06      153.11    129.91 o 
  -6   4  11    11428.85    12261.64    581.89 o 
  -5   4  11     2610.73     2557.00    274.03 o 
  -4   4  11     3766.09     3617.01    279.87 o 
  -3   4  11     6059.87     5712.80    472.86 o 
  -2   4  11    32959.49    31728.91    554.82 o 
  -1   4  11    14164.25    14098.49    352.19 o 
   0   4  11     6796.23     6540.27    244.20 o 
   1   4  11    20777.80    19564.03    607.04 o 
   2   4  11    12437.73    12503.95    487.90 o 
   3   4  11     8808.25     7874.70    403.19 o 
   4   4  11     7802.20     8187.35    436.27 o 
   5   4  11       28.65      -93.09     96.23 o 
  -6   5  11    10488.32    10461.94    557.05 o 
  -5   5  11      212.73      122.87    108.36 o 
  -4   5  11    26586.85    25977.89    788.05 o 
  -3   5  11     6259.14     6636.95    239.95 o 
  -2   5  11    15207.66    14873.35    390.32 o 
  -1   5  11      298.01      320.30    104.24 o 
   0   5  11       62.19        9.70     57.10 o 
   1   5  11    23384.75    23632.94    714.05 o 
   2   5  11      432.90      557.65    146.22 o 
   3   5  11     1212.21      911.75    186.03 o 
   4   5  11     8145.86     8054.15    450.64 o 
   5   5  11       10.89      -11.82    118.98 o 
  -6   6  11      258.49      476.38    180.79 o 
  -5   6  11     4278.39     4292.95    356.05 o 
  -4   6  11     8977.70     8679.98    294.61 o 
  -3   6  11      783.71      765.45    112.55 o 
  -2   6  11     1119.04     1074.85    127.51 o 
  -1   6  11     2138.11     2044.54    170.54 o 
   0   6  11      763.31      759.79    117.03 o 
   1   6  11       32.89       21.40     79.62 o 
   2   6  11     5461.64     5187.19    344.23 o 
   3   6  11     1604.97     2082.27    255.18 o 
   4   6  11     1262.98      787.08    195.91 o 
  -5   7  11      642.52      518.43    177.95 o 
  -4   7  11      240.57      177.28     81.30 o 
  -3   7  11    13184.94    12910.66    390.13 o 
  -2   7  11     4647.59     4620.82    237.30 o 
  -1   7  11      145.01       32.30     71.40 o 
   0   7  11    16178.78    16705.16    619.16 o 
   1   7  11      842.88     1136.40    197.41 o 
   2   7  11     3098.76     3085.92    302.32 o 
   3   7  11     5590.14     6497.95    413.97 o 
  -4   8  11     1019.17     1069.78    219.33 o 
  -3   8  11     9202.33     8368.58    329.64 o 
  -2   8  11     5281.29     4875.42    436.94 o 
  -1   8  11    13176.41    12766.20    640.34 o 
   0   8  11    11280.66    11480.40    537.59 o 
   1   8  11     3657.04     4111.71    325.22 o 
   2   8  11     2483.62     2466.31    286.76 o 
  -3   9  11     3832.75     3994.73    254.70 o 
  -2   9  11       20.51       41.30     76.94 o 
  -1   9  11    10397.61    10314.97    525.17 o 
   1   9  11     1385.04     1336.20    240.21 o 
  -1 -10  12       95.05      118.38    137.09 o 
   0 -10  12     5438.09     5771.63    393.91 o 
   1 -10  12     5094.55     5404.80    302.92 o 
   2 -10  12     1509.63     1569.82    191.57 o 
   3 -10  12     1993.96     2155.16    232.58 o 
  -3  -9  12     4118.58     4376.02    344.97 o 
  -2  -9  12     2428.25     2916.50    293.19 o 
  -1  -9  12    10325.53    10363.01    492.09 o 
   0  -9  12      875.09     1048.39    202.35 o 
   1  -9  12     8152.61     8470.25    284.58 o 
   2  -9  12     2383.00     2445.33    286.76 o 
   3  -9  12      982.29      847.25    156.40 o 
   4  -9  12    12500.21    11481.45    482.67 o 
  -4  -8  12     5648.51     5662.67    383.74 o 
  -3  -8  12        0.90      -42.65     78.42 o 
  -2  -8  12     1780.87     1892.20    232.88 o 
  -1  -8  12    17223.59    16900.62    609.43 o 
   0  -8  12     2510.18     2743.93    267.60 o 
   1  -8  12     3577.14     3572.32    176.22 o 
   2  -8  12     7354.14     7209.53    256.03 o 
   3  -8  12      530.01      497.50     94.02 o 
   4  -8  12       36.19       -3.44     70.94 o 
   5  -8  12      772.92      469.20    133.20 o 
  -4  -7  12     2069.04     1875.58    240.66 o 
  -3  -7  12      150.41      194.41    101.47 o 
  -2  -7  12     2004.63     2056.83    221.50 o 
  -1  -7  12        9.69       27.54     62.26 o 
   0  -7  12     9072.30     9765.72    261.10 o 
   1  -7  12     1306.31     1367.52    114.98 o 
   2  -7  12       60.60       55.48     51.58 o 
   3  -7  12    12287.63    12331.07    339.65 o 
   4  -7  12     2729.66     2759.21    179.83 o 
   5  -7  12     1150.40     1353.09    146.18 o 
  -5  -6  12    17225.31    17327.31    668.70 o 
  -4  -6  12     1790.62     1554.56    210.43 o 
  -3  -6  12     1928.47     1734.45    205.19 o 
  -2  -6  12    16952.90    17618.71    583.99 o 
  -1  -6  12     1887.17     1993.97    203.54 o 
   0  -6  12    18516.22    18153.07    370.12 o 
   1  -6  12     6337.35     6163.98    211.40 o 
   2  -6  12    36089.30    36477.00    600.80 o 
   3  -6  12    15278.43    15545.66    374.28 o 
   4  -6  12     4597.41     4601.89    211.14 o 
   5  -6  12    13178.50    12482.27    408.51 o 
   6  -6  12     1013.43      996.01    182.14 o 
  -6  -5  12    11485.38    11630.06    551.81 o 
  -5  -5  12     9530.23     9139.51    450.19 o 
  -4  -5  12     2579.90     2674.34    243.50 o 
  -3  -5  12    16120.00    15519.08    534.60 o 
  -2  -5  12    19657.46    20392.57    611.08 o 
  -1  -5  12     2231.59     2130.61    196.36 o 
   0  -5  12    15744.56    15340.24    302.03 o 
   1  -5  12     2178.57     2197.75    192.69 o 
   2  -5  12    13102.12    13107.58    313.72 o 
   3  -5  12        6.69       59.95     51.34 o 
   4  -5  12     5640.81     5536.53    224.16 o 
   5  -5  12     7771.70     7814.54    382.84 o 
   6  -5  12        2.71      -45.95     63.46 o 
  -6  -4  12      301.68      339.44    126.91 o 
  -5  -4  12      194.46       68.99     77.97 o 
  -4  -4  12        8.45       11.82     59.72 o 
  -3  -4  12     3183.31     2772.52    210.73 o 
  -2  -4  12      448.39      473.09    104.32 o 
  -1  -4  12     1216.16     1156.30    147.27 o 
   0  -4  12     2024.02     1837.66    183.19 o 
   1  -4  12      954.04     1042.79     85.99 o 
   2  -4  12     5174.43     5102.04    184.21 o 
   3  -4  12     6980.83     6826.41    228.94 o 
   4  -4  12     2486.76     2481.62    153.75 o 
   5  -4  12     2787.55     2604.45    233.62 o 
   6  -4  12     9301.06     9690.57    452.13 o 
  -6  -3  12      763.43      706.56    159.99 o 
  -5  -3  12     2687.47     2941.19    238.11 o 
  -4  -3  12     1666.23     1400.25    168.52 o 
  -3  -3  12       57.11      105.81     66.30 o 
  -2  -3  12    45697.31    45365.75    951.41 o 
  -1  -3  12      873.32      894.15     61.40 o 
   0  -3  12      119.21       93.88     25.96 o 
   1  -3  12    42847.44    41573.86    594.46 o 
   2  -3  12        2.36       63.05     41.97 o 
   3  -3  12       14.50      -24.88     37.37 o 
   4  -3  12    18532.58    18324.11    334.32 o 
   5  -3  12     5840.12     5250.35    309.95 o 
   6  -3  12     8645.13     8013.29    410.68 o 
  -6  -2  12      445.38      350.81    119.88 o 
  -5  -2  12      639.73      576.21    123.62 o 
  -4  -2  12    50748.03    50318.72   1059.17 o 
  -3  -2  12     2919.61     3076.94    201.15 o 
  -2  -2  12    10164.05    10682.54    367.12 o 
  -1  -2  12    33966.55    32689.36    447.28 o 
   0  -2  12    14746.88    14792.59    222.22 o 
   1  -2  12    28812.40    28978.71    361.68 o 
   2  -2  12     4351.14     4253.61    235.20 o 
   3  -2  12    22015.61    21988.07    437.66 o 
   4  -2  12     9766.21     9607.96    395.56 o 
   5  -2  12     8786.29     7903.29    384.34 o 
   6  -2  12     2838.25     2385.94    252.18 o 
  -7  -1  12      640.86      687.26    160.59 o 
  -6  -1  12     3514.21     3512.01    258.47 o 
  -5  -1  12     9404.42     8916.81    372.81 o 
  -4  -1  12    14437.30    14729.90    460.52 o 
  -3  -1  12     1396.03     1427.04    142.03 o 
  -2  -1  12     7859.12     8061.78    298.43 o 
  -1  -1  12     7168.49     7384.23    149.40 o 
   0  -1  12     5236.04     4779.06    121.65 o 
   1  -1  12      483.85      511.26     53.52 o 
   2  -1  12      630.18      563.25     76.40 o 
   3  -1  12    10165.88     9735.25    277.73 o 
   4  -1  12     1654.72     1681.02    190.22 o 
   5  -1  12     8874.16     9167.35    428.49 o 
   6  -1  12     3509.00     3039.52    286.01 o 
  -6   0  12       43.43       -3.44     71.39 o 
  -5   0  12     3177.92     2955.86    205.19 o 
  -4   0  12     3092.17     3014.53    191.87 o 
  -3   0  12     9960.47     9767.58    373.34 o 
  -2   0  12      353.81      352.77     39.02 o 
  -1   0  12    16624.48    16782.19    254.47 o 
   0   0  12    15343.31    15623.56    251.18 o 
   1   0  12      882.86      971.02     80.75 o 
   2   0  12      621.16      666.04     83.82 o 
   3   0  12     6803.97     7123.54    337.19 o 
   4   0  12     9685.25    10490.07    446.15 o 
   5   0  12      308.77      359.34    120.03 o 
   6   0  12       52.39       48.79    103.72 o 
  -7   1  12      221.36      214.47    108.21 o 
  -6   1  12     1796.86     1807.04    228.84 o 
  -5   1  12     5783.43     5354.07    326.57 o 
  -4   1  12    11841.82    11824.93    289.50 o 
  -3   1  12      800.95      901.17     83.67 o 
  -2   1  12       22.96       78.11     29.49 o 
  -1   1  12    49285.14    48279.75    539.93 o 
   0   1  12      999.36     1247.36     77.02 o 
   1   1  12     5588.63     5713.52    156.98 o 
   2   1  12    26967.69    28552.98    713.30 o 
   3   1  12        4.88      -26.94     55.82 o 
   4   1  12     4059.33     4444.11    300.38 o 
   5   1  12     4159.50     3726.77    315.79 o 
   6   1  12     8014.65     7968.99    468.15 o 
  -7   2  12      436.57      709.56    170.47 o 
  -6   2  12    18534.12    19083.02    709.26 o 
  -5   2  12     2327.37     1980.80    228.09 o 
  -4   2  12      641.86      646.25    134.25 o 
  -3   2  12    19645.11    20578.68    382.22 o 
  -2   2  12     4261.48     4458.45    125.42 o 
  -1   2  12    45685.47    45121.52    526.09 o 
   0   2  12      975.27      960.48     72.60 o 
   1   2  12     3004.44     2919.43    118.26 o 
   2   2  12    26155.40    27367.95    720.33 o 
   3   2  12       13.36      -33.82     60.16 o 
   4   2  12     8205.17     8549.09    431.93 o 
   5   2  12     4283.34     3902.18    332.85 o 
   6   2  12     1834.56     2283.72    295.44 o 
  -7   3  12     1543.45     1400.40    252.63 o 
  -6   3  12     5798.06     5899.74    387.63 o 
  -5   3  12      291.81      244.10    104.02 o 
  -4   3  12     9043.54     9392.89    442.71 o 
  -3   3  12    29970.68    30236.71    792.17 o 
  -2   3  12      585.55      714.14     84.15 o 
  -1   3  12     1878.12     1745.97     87.59 o 
   0   3  12     4519.83     4663.11    201.77 o 
   1   3  12      606.98      461.89     88.62 o 
   2   3  12     4332.73     5174.17    306.96 o 
   3   3  12     3286.02     2986.54    264.01 o 
   4   3  12       21.73       31.43     92.79 o 
   5   3  12     1480.87     1051.24    204.44 o 
  -6   4  12      273.16      338.09    141.58 o 
  -5   4  12     2233.54     2368.43    271.04 o 
  -4   4  12     3802.16     3723.33    294.24 o 
  -3   4  12     4167.37     4230.48    327.61 o 
  -2   4  12     4747.85     4317.21    188.02 o 
  -1   4  12      809.70      835.76    107.02 o 
   0   4  12     3667.72     3735.46    192.72 o 
   1   4  12     3414.22     4091.80    278.67 o 
   2   4  12    26195.83    24351.48    723.77 o 
   3   4  12     1270.83      966.98    177.80 o 
   4   4  12     2386.12     2809.64    286.46 o 
   5   4  12    14421.68    15427.93    658.07 o 
  -6   5  12      579.22      586.68    169.87 o 
  -5   5  12      707.49      715.54    181.69 o 
  -4   5  12     2795.54     2932.82    168.99 o 
  -3   5  12    12586.71    12571.21    340.97 o 
  -2   5  12     7340.81     7171.58    261.91 o 
  -1   5  12       19.91      121.98     69.42 o 
   0   5  12    44458.59    43576.37    762.03 o 
   1   5  12     2169.75     2109.81    231.83 o 
   2   5  12    12019.31    11512.43    500.77 o 
   3   5  12     6635.36     6551.68    394.66 o 
   4   5  12       97.11      145.47    114.49 o 
  -6   6  12      709.62      715.39    206.39 o 
  -5   6  12    10702.06    11688.43    596.41 o 
  -4   6  12      748.63      564.17    122.72 o 
  -3   6  12     3808.37     3497.61    415.99 o 
  -2   6  12     7605.27     7545.50    285.85 o 
  -1   6  12      882.62     1156.39    141.51 o 
   0   6  12    21279.74    20977.38    509.04 o 
   1   6  12        6.43        0.15     88.45 o 
   2   6  12      967.89     1055.88    198.30 o 
   3   6  12     8444.28     7933.07    445.40 o 
   4   6  12      224.65      119.13    132.00 o 
  -5   7  12     2441.46     2480.38    324.17 o 
  -4   7  12      591.03      694.59    120.26 o 
  -3   7  12     3802.41     3887.35    223.87 o 
  -2   7  12     1098.88      984.78    169.12 o 
  -1   7  12      861.52      833.92    194.64 o 
   0   7  12      820.60      909.06    183.19 o 
   1   7  12     1526.67     1923.48    247.24 o 
   2   7  12     1345.99     1461.02    234.22 o 
   3   7  12     4714.39     4624.76    365.63 o 
  -4   8  12     8173.29     7376.53    520.46 o 
  -3   8  12      763.75      737.88    184.01 o 
  -2   8  12        9.95      -31.54     66.65 o 
  -1   8  12     7868.54     7544.43    324.91 o 
   0   8  12      491.83      550.91    161.49 o 
   1   8  12      489.50      376.70    152.96 o 
   2   8  12     3020.12     2917.69    316.24 o 
  -3   9  12     2685.15     2378.68    217.36 o 
  -2   9  12     8579.25     8101.93    438.22 o 
  -1   9  12     3418.78     3127.97    322.38 o 
   0   9  12     1772.93     1748.22    265.65 o 
  -1 -10  13      706.18      627.69    187.98 o 
   0 -10  13     6908.17     7177.27    448.99 o 
   2 -10  13      618.83      580.25    137.09 o 
  -2  -9  13     2314.69     2177.76    268.65 o 
  -1  -9  13     5523.13     5896.30    385.98 o 
   0  -9  13     7468.30     7301.49    426.54 o 
   1  -9  13      428.35      350.02     84.33 o 
   2  -9  13      868.38     1055.60    158.49 o 
   3  -9  13    15732.44    17295.28    579.80 o 
   4  -9  13        5.98      -26.64     76.03 o 
  -3  -8  13     3103.91     3392.58    311.00 o 
  -2  -8  13    11876.47    12126.65    527.27 o 
  -1  -8  13      192.04      144.87    109.55 o 
   0  -8  13    11210.81    12195.64    526.37 o 
   1  -8  13     4981.36     5156.06    211.76 o 
   2  -8  13     1933.42     1907.35    280.25 o 
   3  -8  13    13957.28    14158.25    406.34 o 
   4  -8  13      177.77      287.12     88.34 o 
  -4  -7  13      293.62      327.91    133.20 o 
  -3  -7  13     4599.64     4348.48    313.84 o 
  -2  -7  13    18020.53    18909.85    642.96 o 
  -1  -7  13       68.52      147.57     94.44 o 
   0  -7  13     1324.08     1191.92    190.97 o 
   1  -7  13     5104.04     5202.11    199.95 o 
   2  -7  13      267.19      307.23     72.29 o 
   3  -7  13        1.61      -27.50     56.27 o 
   4  -7  13     1826.40     1713.46    172.41 o 
   5  -7  13     1224.11     1259.62    234.45 o 
  -5  -6  13     1832.87     2301.08    267.00 o 
  -4  -6  13       55.39      -29.78     67.35 o 
  -3  -6  13      509.33      728.26    152.81 o 
  -2  -6  13      813.81      699.23    139.34 o 
  -1  -6  13     7619.81     7188.79    358.44 o 
   0  -6  13      463.60      508.00    125.64 o 
   1  -6  13      249.50      261.36     62.18 o 
   2  -6  13    14850.39    14616.14    487.68 o 
   3  -6  13     1936.89     2040.99    209.38 o 
   4  -6  13        0.58       47.58     55.11 o 
   5  -6  13     2931.21     2687.53    187.74 o 
  -5  -5  13       81.70       60.46     82.02 o 
  -4  -5  13       73.42       86.36     81.12 o 
  -3  -5  13    18998.11    18689.55    609.43 o 
  -2  -5  13    20376.64    19156.05    594.02 o 
  -1  -5  13     3766.87     3740.69    251.29 o 
   0  -5  13     7370.71     7014.71    232.35 o 
   1  -5  13    46022.63    44694.85    654.52 o 
   2  -5  13     7969.79     7767.52    241.77 o 
   3  -5  13     5090.39     5202.25    208.29 o 
   4  -5  13    17468.46    17621.95    477.20 o 
   5  -5  13     1634.57     1703.62    201.00 o 
   6  -5  13     3319.23     3289.31    289.45 o 
  -6  -4  13     6369.86     6425.81    392.72 o 
  -5  -4  13      944.93      613.62    147.57 o 
  -4  -4  13    36045.16    35165.57    900.53 o 
  -3  -4  13     5284.84     4885.92    282.56 o 
  -2  -4  13     7997.47     8072.56    350.96 o 
  -1  -4  13    24789.71    24517.45    664.96 o 
   0  -4  13      677.45      573.71     64.42 o 
   1  -4  13    18158.08    17969.73    511.03 o 
   2  -4  13     1910.01     1797.78    121.44 o 
   3  -4  13     4229.12     4297.58    316.69 o 
   4  -4  13    15376.06    15319.76    387.25 o 
   5  -4  13       14.35       52.24     50.74 o 
   6  -4  13      751.82      520.98    138.44 o 
  -6  -3  13     3526.90     3839.62    298.73 o 
  -5  -3  13     2731.09     2696.94    245.30 o 
  -4  -3  13     6220.84     5747.53    311.60 o 
  -3  -3  13       10.20       11.67     53.58 o 
  -2  -3  13    10458.58    10785.51    397.96 o 
  -1  -3  13     7001.51     6708.08    309.50 o 
   0  -3  13     2126.45     2277.68     81.70 o 
   1  -3  13      691.56      821.32    106.93 o 
   2  -3  13     1959.87     1874.33    125.94 o 
   3  -3  13      564.67      470.84     64.10 o 
   4  -3  13      621.85      643.62     98.48 o 
   5  -3  13    13806.36    13813.36    522.78 o 
   6  -3  13      935.36      859.82    166.73 o 
  -6  -2  13      476.51      503.02    128.86 o 
  -5  -2  13      176.05      206.09     91.29 o 
  -4  -2  13      204.56      283.61     92.34 o 
  -3  -2  13    18760.24    18820.21    543.88 o 
  -2  -2  13     2890.49     2814.87    189.62 o 
  -1  -2  13     4505.84     4443.34    112.71 o 
   0  -2  13    39992.30    39221.40    984.19 o 
   1  -2  13      182.78      299.82     57.49 o 
   2  -2  13      773.59      827.49    126.69 o 
   3  -2  13    45988.15    47153.08    908.23 o 
   4  -2  13     8810.79     9232.00    396.76 o 
   5  -2  13     5869.84     5878.19    337.19 o 
   6  -2  13     4666.93     4773.67    335.40 o 
  -7  -1  13      261.09      454.08    142.18 o 
  -6  -1  13      304.60      296.93    106.41 o 
  -5  -1  13    31535.96    31251.12    787.83 o 
  -4  -1  13      442.79      446.15    104.76 o 
  -3  -1  13      357.58      358.44     90.40 o 
  -2  -1  13    12197.54    12105.09    692.12 o 
  -1  -1  13    31213.04    32045.07    549.89 o 
   0  -1  13     9707.63     9748.01    316.49 o 
   1  -1  13    13585.28    14172.08    259.32 o 
   2  -1  13    33122.53    31673.27    542.76 o 
   3  -1  13     7174.70     6771.45    236.02 o 
   4  -1  13     9796.76     9774.98    422.80 o 
   5  -1  13     8056.52     7767.25    402.60 o 
   6  -1  13       51.50      105.66     92.64 o 
  -6   0  13     5675.52     5548.33    304.86 o 
  -5   0  13     9154.23     9108.83    364.28 o 
  -4   0  13     2601.31     2656.67    139.76 o 
  -3   0  13    21939.16    22124.79    415.56 o 
  -2   0  13     2371.61     2465.51    229.51 o 
  -1   0  13    11668.48    11860.94    214.80 o 
   0   0  13      402.48      428.86     52.71 o 
   1   0  13     5160.09     5056.87    146.80 o 
   2   0  13    16179.74    16329.04    410.23 o 
   3   0  13      667.77      697.28    132.60 o 
   4   0  13     4050.19     4047.65    284.21 o 
   5   0  13     1895.70     1591.07    221.20 o 
   6   0  13      150.29      243.65    134.10 o 
  -7   1  13      154.06      136.04     96.83 o 
  -6   1  13     1239.99     1250.14    205.49 o 
  -5   1  13     1719.37     1724.72    212.67 o 
  -4   1  13     6126.77     6209.69    261.99 o 
  -3   1  13     2727.81     2686.42    131.77 o 
  -2   1  13     7303.85     7227.32    159.46 o 
  -1   1  13    11799.97    11435.95    258.71 o 
   0   1  13       57.79       82.39     36.40 o 
   1   1  13       95.96       90.88     54.39 o 
   2   1  13      370.75      275.38     95.93 o 
   3   1  13    23921.59    22701.28    673.64 o 
   4   1  13       53.08      107.01     80.22 o 
   5   1  13       25.99       91.00    108.96 o 
   6   1  13    11221.61    12128.29    584.59 o 
  -7   2  13     2357.67     2907.67    319.08 o 
  -6   2  13     4128.65     4514.90    338.99 o 
  -5   2  13     8233.23     8343.90    434.92 o 
  -4   2  13     1142.07     1144.78    179.30 o 
  -3   2  13      968.08      796.21    148.02 o 
  -2   2  13    33832.15    33759.66    425.17 o 
  -1   2  13      668.06      749.97     67.16 o 
   0   2  13     1677.73     1805.96    107.02 o 
   1   2  13    20609.07    20593.66    342.06 o 
   2   2  13     7113.41     7377.22    353.06 o 
   3   2  13     7682.67     7983.36    394.36 o 
   4   2  13     6663.80     6650.30    383.74 o 
   5   2  13    16014.74    17065.25    671.54 o 
  -6   3  13       40.64       81.57     99.08 o 
  -5   3  13     2086.93     2081.67    252.78 o 
  -4   3  13    15134.70    16119.82    611.83 o 
  -3   3  13      693.34      798.23     87.43 o 
  -2   3  13     7403.45     7042.08    231.33 o 
  -1   3  13     3516.39     3585.02    124.05 o 
   0   3  13    24692.46    24365.68    373.87 o 
   1   3  13    17948.27    18168.39    425.10 o 
   2   3  13     2249.70     2251.24    224.35 o 
   3   3  13    12063.29    11470.07    495.24 o 
   4   3  13     1471.83     1727.27    237.67 o 
   5   3  13     1410.09     1571.17    248.14 o 
  -6   4  13       12.46       73.19    113.74 o 
  -5   4  13     2484.23     2667.90    287.50 o 
  -4   4  13    11569.09    12175.74    542.83 o 
  -3   4  13      109.85      138.04     55.65 o 
  -2   4  13      178.76      192.29     61.80 o 
  -1   4  13      801.49      979.80    188.13 o 
   0   4  13     3244.37     3148.94    186.51 o 
   1   4  13       17.47       76.93     82.02 o 
   2   4  13     1096.73     1350.86    199.65 o 
   3   4  13     1329.15     1041.96    187.68 o 
   4   4  13     2710.55     2119.69    264.90 o 
   5   4  13      745.36      915.79    209.68 o 
  -6   5  13      499.80      462.01    169.27 o 
  -5   5  13     1129.85     1025.94    215.96 o 
  -4   5  13     2439.27     2756.36    293.19 o 
  -3   5  13     4356.72     4420.24    204.90 o 
  -2   5  13     1156.16      894.96    131.03 o 
  -1   5  13     2225.28     2220.58    169.97 o 
   0   5  13     2961.58     3269.52    456.92 o 
   1   5  13    16827.68    16437.11    605.54 o 
   2   5  13      261.79      373.56    129.46 o 
   3   5  13      946.55      822.70    179.75 o 
   4   5  13    14542.25    15403.38    647.89 o 
  -5   6  13      840.71      362.78    153.70 o 
  -4   6  13    15620.01    15086.97    416.59 o 
  -3   6  13     3189.79     2889.57    337.34 o 
  -2   6  13      590.66      539.89    107.18 o 
  -1   6  13    33029.04    32947.74   1553.36 o 
   0   6  13     1267.80     1179.15    149.97 o 
   1   6  13      460.82      451.83    135.45 o 
   2   6  13    11359.85    10947.90    523.22 o 
   3   6  13      787.61      633.23    172.56 o 
  -5   7  13      295.98      110.00    124.22 o 
  -4   7  13     5123.18     4915.22    247.83 o 
  -3   7  13     3336.31     3112.39    213.49 o 
  -2   7  13     1325.01     1064.42    148.82 o 
  -1   7  13     6341.86     6122.76    285.15 o 
   0   7  13       11.62       -7.33     95.93 o 
   1   7  13     1802.78     2194.82    269.84 o 
   2   7  13     9793.21     9261.19    497.03 o 
   3   7  13     2099.33     2042.91    284.66 o 
  -4   8  13      767.00      601.39    178.40 o 
  -3   8  13       73.04       89.17     85.76 o 
  -2   8  13      758.08      812.22    142.33 o 
  -1   8  13     1804.18     1703.14    189.26 o 
   0   8  13      707.55     1075.48    208.78 o 
   1   8  13     2998.07     2551.32    299.18 o 
  -1   9  13      693.05      467.10    169.27 o 
   0 -10  14      672.47      684.41    201.00 o 
   1 -10  14      369.71      165.23    155.20 o 
   2 -10  14      380.92      508.26    133.50 o 
  -2  -9  14     1652.87     1608.14    240.96 o 
  -1  -9  14     5884.79     6072.90    393.02 o 
   0  -9  14     3705.23     3988.69    328.81 o 
   1  -9  14        6.45       91.44    125.27 o 
   2  -9  14     2264.41     2373.18    173.83 o 
   3  -9  14     2063.02     2220.41    219.26 o 
  -3  -8  14     3132.44     3165.24    302.77 o 
  -2  -8  14      605.52      678.87    164.18 o 
  -1  -8  14    12838.95    12769.45    550.01 o 
   0  -8  14       28.17       76.33    108.66 o 
   1  -8  14       97.77       65.34     59.65 o 
   2  -8  14    20311.27    19637.86    448.31 o 
   3  -8  14      442.29      365.97     92.24 o 
   4  -8  14      540.01      248.57    113.30 o 
  -4  -7  14      650.12      425.94    143.38 o 
  -3  -7  14    18802.91    19167.28    684.56 o 
  -2  -7  14      701.92      533.85    143.83 o 
  -1  -7  14     2955.30     2472.29    251.73 o 
   0  -7  14     7353.92     7189.39    388.68 o 
   1  -7  14     9251.33     9063.27    268.50 o 
   2  -7  14    16748.48    16405.22    471.59 o 
   3  -7  14      350.80      290.07    127.81 o 
   4  -7  14     4992.82     5155.10    236.99 o 
   5  -7  14     8299.13     8682.13    567.15 o 
  -5  -6  14      703.94      671.84    163.43 o 
  -4  -6  14     5349.41     5180.91    340.63 o 
  -3  -6  14    19387.93    18821.70    649.84 o 
  -2  -6  14      221.96      217.91     91.74 o 
  -1  -6  14     4270.11     4689.56    302.77 o 
   0  -6  14     6998.60     6520.70    352.01 o 
   1  -6  14      557.62      482.51     77.00 o 
   2  -6  14      555.90      469.62     82.55 o 
   3  -6  14        7.80      -14.64     49.92 o 
   4  -6  14      626.33      568.39    100.68 o 
   5  -6  14     1996.95     1753.34    167.44 o 
  -5  -5  14       18.02      103.27     88.00 o 
  -4  -5  14        5.09      -52.53     65.10 o 
  -3  -5  14      378.57      477.73    128.11 o 
  -2  -5  14     8405.07     8301.24    382.24 o 
  -1  -5  14     1750.56     1744.18    194.26 o 
   0  -5  14    14060.76    13467.86    291.94 o 
   1  -5  14     5961.06     6019.21    200.91 o 
   2  -5  14     5629.47     5447.19    204.20 o 
   3  -5  14       99.63      124.89     56.33 o 
   4  -5  14     1736.12     1668.34    148.69 o 
   5  -5  14     9874.04     9774.98    444.35 o 
  -6  -4  14     1498.72     1630.88    237.07 o 
  -5  -4  14      150.38      184.98     99.08 o 
  -4  -4  14    20557.51    18976.90    622.90 o 
  -3  -4  14     6974.62     6747.44    340.63 o 
  -2  -4  14     1982.24     1911.65    194.41 o 
  -1  -4  14      118.45      265.95     95.19 o 
   0  -4  14    53905.22    55181.14    935.25 o 
   1  -4  14     2520.78     2236.82    199.20 o 
   2  -4  14     1341.43     1272.01    189.25 o 
   3  -4  14    27516.15    27291.31    521.68 o 
   4  -4  14       23.33       19.51     54.04 o 
   5  -4  14     3889.01     3457.38    258.92 o 
   6  -4  14     3377.06     3124.68    281.97 o 
  -6  -3  14     3756.83     3867.61    300.08 o 
  -5  -3  14    24194.53    24251.80    730.96 o 
  -4  -3  14     3287.49     2729.86    221.95 o 
  -3  -3  14     2668.47     2640.97    211.47 o 
  -2  -3  14    25316.96    25415.28    671.24 o 
  -1  -3  14       10.97       60.91     66.30 o 
   0  -3  14    11889.67    12013.35    264.94 o 
   1  -3  14     2936.18     2831.01    159.24 o 
   2  -3  14     6875.37     6609.91    219.96 o 
   3  -3  14    18615.36    18634.91    413.41 o 
   4  -3  14     2477.03     2480.10    167.77 o 
   5  -3  14      454.75      367.42    114.34 o 
   6  -3  14     1193.23     1294.44    201.90 o 
  -6  -2  14     1802.13     1737.74    217.01 o 
  -5  -2  14     8635.44     8744.10    398.55 o 
  -4  -2  14        4.68       35.17     67.35 o 
  -3  -2  14     5010.72     4635.38    260.12 o 
  -2  -2  14      248.94      190.22     82.61 o 
  -1  -2  14      553.96      572.57     71.63 o 
   0  -2  14      474.66      438.43     48.88 o 
   1  -2  14      118.12      112.95     48.15 o 
   2  -2  14     1435.19     1668.29    120.07 o 
   3  -2  14    11174.14    10713.44    303.41 o 
   4  -2  14     9084.41     9381.07    409.03 o 
   5  -2  14       52.87      110.90     88.90 o 
   6  -2  14     1026.24      851.59    178.25 o 
  -6  -1  14      844.54      705.22    150.56 o 
  -5  -1  14      593.08      479.67    120.93 o 
  -4  -1  14    17940.84    18033.12    540.29 o 
  -3  -1  14      248.28      275.83     87.10 o 
  -2  -1  14     1056.34     1156.00     97.78 o 
  -1  -1  14    36279.62    36443.39    439.58 o 
   0  -1  14      598.42      790.03     63.83 o 
   1  -1  14     4058.99     4090.91    131.44 o 
   2  -1  14    30533.30    30808.90    535.38 o 
   3  -1  14    24476.38    23879.14    486.02 o 
   4  -1  14     2187.54     2172.07    221.65 o 
   5  -1  14     3954.50     4755.71    325.07 o 
   6  -1  14    15046.18    15724.26    643.25 o 
  -5   0  14     4980.28     5243.82    212.85 o 
  -4   0  14      611.67      529.44     81.17 o 
  -3   0  14    22744.83    23482.71    569.54 o 
  -2   0  14    23213.74    23830.32    476.01 o 
  -1   0  14     2994.18     3021.54    119.12 o 
   0   0  14     9317.97     9289.48    198.91 o 
   1   0  14    38814.83    39267.54    499.76 o 
   2   0  14     3292.59     2961.16    231.53 o 
   3   0  14    13093.48    12663.79    477.13 o 
   4   0  14    10833.71    10543.66    463.21 o 
   5   0  14      334.78      349.61    126.32 o 
   6   0  14    16479.92    16894.48    686.81 o 
  -6   1  14     1594.64     1620.56    228.54 o 
  -5   1  14     2869.30     2776.26    264.90 o 
  -4   1  14    17271.06    17235.71    378.10 o 
  -3   1  14      210.01      265.45     62.26 o 
  -2   1  14     9674.85     9852.77    259.07 o 
  -1   1  14     4506.54     4708.55    214.02 o 
   0   1  14    13233.19    13911.85    260.76 o 
   1   1  14     8887.63     8574.09    206.34 o 
   2   1  14        9.08       19.41     74.83 o 
   3   1  14    11256.30    11956.03    482.67 o 
   4   1  14    10940.34    11325.20    501.82 o 
   5   1  14      148.36      120.78    111.50 o 
  -6   2  14      173.01      372.66    131.26 o 
  -5   2  14     3799.94     3987.94    308.61 o 
  -4   2  14     8639.31     8373.53    420.41 o 
  -3   2  14     5026.83     5132.86    313.25 o 
  -2   2  14    10291.06    10275.84    209.16 o 
  -1   2  14     2497.31     2537.76    110.14 o 
   0   2  14      877.32      892.61     78.98 o 
   1   2  14     1293.38     1230.40     93.44 o 
   2   2  14     5942.70     5907.08    328.66 o 
   3   2  14     1057.99     1195.51    187.08 o 
   4   2  14     4631.41     5202.76    349.91 o 
   5   2  14    10711.71    11907.69    567.08 o 
  -6   3  14     2381.31     2205.59    284.81 o 
  -5   3  14       43.09      -28.29     68.25 o 
  -4   3  14      612.99      514.84    146.22 o 
  -3   3  14    24691.08    24660.38    763.43 o 
  -2   3  14     5005.87     4817.37    197.85 o 
  -1   3  14      409.59      377.77     91.07 o 
   0   3  14    32160.55    32636.69    462.79 o 
   1   3  14     2033.39     1917.28    265.20 o 
   2   3  14      225.20       88.75     82.32 o 
   3   3  14     3568.36     3718.84    289.60 o 
   4   3  14    22172.87    21648.40    754.45 o 
   5   3  14     6429.16     6544.49    435.52 o 
  -6   4  14        9.70       90.40    108.81 o 
  -5   4  14     8854.88     9905.19    525.32 o 
  -4   4  14    12990.54    12482.10    560.49 o 
  -3   4  14     5877.78     5592.71    342.58 o 
  -2   4  14     2111.77     2013.45    150.96 o 
  -1   4  14    20559.64    19075.94    450.27 o 
   0   4  14     9154.54     9305.72    316.79 o 
   1   4  14      651.56      730.51    154.45 o 
   2   4  14    10230.64     9895.01    460.22 o 
   3   4  14     2824.12     2613.88    279.12 o 
   4   4  14     2627.92     2397.31    280.92 o 
  -6   5  14    10036.35    10346.55    582.34 o 
  -5   5  14     4459.43     4415.23    366.08 o 
  -4   5  14     1741.92     1407.59    236.77 o 
  -3   5  14     1145.15     1214.03    210.20 o 
  -2   5  14        5.56       56.58     63.35 o 
  -1   5  14     5794.34     5948.68    452.21 o 
   0   5  14     3976.12     3929.10    218.68 o 
   1   5  14     2544.11     2684.52    269.54 o 
   2   5  14      217.22      266.40    123.92 o 
   3   5  14      333.60      412.77    137.24 o 
   4   5  14     2090.24     1970.02    278.08 o 
  -5   6  14     3626.64     3595.37    373.86 o 
  -4   6  14     2920.34     2711.61    321.18 o 
  -3   6  14     1202.20     1140.84    192.17 o 
  -2   6  14     3492.71     3316.38    314.22 o 
  -1   6  14      269.12      295.77     94.42 o 
   0   6  14    15981.82    15838.64    577.63 o 
   1   6  14      348.32      345.72    139.04 o 
   2   6  14      117.76      127.21    106.56 o 
   3   6  14    14924.93    15633.27    657.62 o 
  -4   7  14      324.49      259.97    155.80 o 
  -3   7  14     1460.22     1262.13    295.06 o 
  -2   7  14    28909.62    27694.39    638.98 o 
  -1   7  14      124.91      126.96     88.98 o 
   0   7  14       98.72      -42.06     92.49 o 
   1   7  14    11120.28    11572.44    549.12 o 
   2   7  14     2432.66     2532.91    297.83 o 
  -3   8  14     2383.75     2460.32    216.34 o 
  -2   8  14     5183.27     5201.03    529.96 o 
  -1   8  14     2231.04     2318.34    419.58 o 
   0   8  14     4086.52     4173.52    369.22 o 
   1   8  14     4425.14     4150.92    364.13 o 
  -2  -9  15     4061.96     4053.34    336.44 o 
  -1  -9  15      417.42      460.07    165.38 o 
   0  -9  15     1858.50     1704.52    257.72 o 
   1  -9  15      410.28      342.28    155.95 o 
   2  -9  15     2179.27     2323.54    172.74 o 
   3  -9  15       25.39      134.20     75.99 o 
  -3  -8  15     1914.48     1469.40    233.92 o 
  -2  -8  15     4335.00     4476.44    334.05 o 
  -1  -8  15     7199.38     7158.86    416.21 o 
   0  -8  15      502.78      667.35    167.92 o 
   1  -8  15     4086.72     3801.16    334.05 o 
   2  -8  15       13.36       79.01     58.57 o 
   3  -8  15     2700.58     2597.94    182.74 o 
   4  -8  15      473.45      436.37    246.65 o 
  -4  -7  15     2236.80     2024.20    262.51 o 
  -3  -7  15      933.46      662.86    161.79 o 
  -2  -7  15     7785.41     6544.34    376.70 o 
  -1  -7  15      985.17      835.57    170.77 o 
   0  -7  15     5139.89     5087.67    335.55 o 
   1  -7  15    23690.55    23423.08    698.03 o 
   2  -7  15       21.37       51.95     54.73 o 
   3  -7  15      397.21      347.71     85.80 o 
   4  -7  15     7007.09     6801.94    276.35 o 
   5  -7  15     9409.90     9474.10    346.66 o 
  -5  -6  15      131.25       68.10     99.98 o 
  -4  -6  15    16119.66    16694.83    638.47 o 
  -3  -6  15     1184.72     1063.21    185.88 o 
  -2  -6  15      162.75        7.93     80.37 o 
  -1  -6  15     9966.83    10667.88    466.95 o 
   0  -6  15     8718.53     8957.67    432.23 o 
   1  -6  15    14732.41    15019.06    347.31 o 
   2  -6  15       73.42       56.38     49.23 o 
   3  -6  15    14061.04    14801.08    383.32 o 
   4  -6  15     4151.87     4221.54    216.12 o 
   5  -6  15      249.10      394.69     96.60 o 
  -5  -5  15     6585.14     6056.44    380.89 o 
  -4  -5  15     7771.96     7812.29    407.83 o 
  -3  -5  15      296.19      164.33     86.06 o 
  -2  -5  15     2241.51     2627.49    223.00 o 
  -1  -5  15    10571.05    10869.32    454.38 o 
   0  -5  15       28.15       60.02     86.06 o 
   1  -5  15     2716.12     2470.54    137.71 o 
   2  -5  15      288.01      216.81     64.95 o 
   3  -5  15     4947.30     4771.49    399.68 o 
   4  -5  15     1197.47     1217.48    135.65 o 
   5  -5  15      434.90      305.61    122.57 o 
  -5  -4  15      222.04      167.77    101.77 o 
  -4  -4  15     5049.83     5041.72    318.04 o 
  -3  -4  15     1826.55     1973.91    206.69 o 
  -2  -4  15       12.71       55.08     73.78 o 
  -1  -4  15     2902.75     2721.18    223.30 o 
   0  -4  15     7029.90     6529.16    195.13 o 
   1  -4  15     2432.95     2692.67    139.37 o 
   2  -4  15      177.67      137.44     57.31 o 
   3  -4  15      550.67      654.41    144.58 o 
   4  -4  15    11108.07    10868.06    332.82 o 
   5  -4  15      601.46      536.54    136.79 o 
  -6  -3  15     3357.71     3138.60    285.71 o 
  -5  -3  15     3113.91     3015.57    253.08 o 
  -4  -3  15    10175.98    10109.93    431.48 o 
  -3  -3  15       67.20      194.71     89.65 o 
  -2  -3  15     3788.18     3956.36    251.58 o 
  -1  -3  15    53858.30    53951.05   1429.06 o 
   0  -3  15     1590.49     1350.49     96.09 o 
   1  -3  15      992.47      902.35     91.63 o 
   2  -3  15    34459.42    34202.98    605.47 o 
   3  -3  15       27.01      119.26     54.61 o 
   4  -3  15     4205.35     4025.34    373.41 o 
   5  -3  15     2918.13     2722.23    253.68 o 
   6  -3  15     6024.83     5793.33    372.21 o 
  -6  -2  15    21602.87    20651.04    688.45 o 
  -5  -2  15      673.89      644.75    137.09 o 
  -4  -2  15     3286.41     3109.86    232.73 o 
  -3  -2  15    33066.85    33064.74    805.49 o 
  -2  -2  15      817.26      757.18     86.42 o 
  -1  -2  15     4632.99     4759.39    173.70 o 
   0  -2  15     4042.90     4161.30    122.54 o 
   1  -2  15     7341.95     7090.97    217.70 o 
   2  -2  15    21848.37    20901.73    665.70 o 
   3  -2  15      563.11      618.77    192.24 o 
   4  -2  15     3740.41     3853.69    266.40 o 
   5  -2  15     3400.59     3110.91    278.67 o 
   6  -2  15     2664.81     2781.20    288.85 o 
  -6  -1  15     6795.74     6677.69    361.29 o 
  -5  -1  15      442.62      247.99     98.33 o 
  -4  -1  15     5920.47     6322.39    311.75 o 
  -3  -1  15     5519.83     5470.94    201.21 o 
  -2  -1  15      297.56      333.59     68.72 o 
  -1  -1  15     1656.90     1759.68    114.26 o 
   0  -1  15        2.62       21.54     32.72 o 
   1  -1  15     1437.60     1346.67    107.23 o 
   2  -1  15     3161.28     3076.72    157.91 o 
   3  -1  15     8439.86     8117.94    373.11 o 
   4  -1  15     5798.76     6015.88    344.23 o 
   5  -1  15     2404.76     2196.01    256.07 o 
   6  -1  15     3899.53     3333.61    327.31 o 
  -6   0  15       14.98       40.71     88.15 o 
  -5   0  15     9051.63     8952.09    286.14 o 
  -4   0  15     1132.21     1401.46    179.97 o 
  -3   0  15    18026.28    19350.40    405.37 o 
  -2   0  15    16018.98    16980.65    367.50 o 
  -1   0  15     7016.73     7427.25    384.15 o 
   0   0  15     5471.53     5630.34    158.87 o 
   1   0  15    16615.86    17375.68    304.97 o 
   2   0  15     8898.45     8633.16    267.71 o 
   3   0  15     1106.74     1308.96    181.69 o 
   4   0  15      789.87      849.94    169.57 o 
  -6   1  15      506.97      455.73    148.17 o 
  -5   1  15     1557.25     1799.71    234.22 o 
  -4   1  15     2973.83     3177.06    253.53 o 
  -3   1  15    44557.05    45872.94   1000.28 o 
  -2   1  15     3242.96     3489.99    161.10 o 
  -1   1  15    14969.52    14935.22    272.33 o 
   0   1  15    33558.67    33465.70    641.39 o 
   1   1  15      657.85      566.62     71.31 o 
   2   1  15     6443.69     6346.62    233.40 o 
   3   1  15    19804.73    20714.50    666.00 o 
   4   1  15     1243.62     1244.60    206.84 o 
   5   1  15    12738.67    13104.40    594.31 o 
  -6   2  15      125.19      222.70    117.93 o 
  -5   2  15    14675.41    14476.96    604.19 o 
  -4   2  15      252.66      285.71    114.49 o 
  -3   2  15     7525.79     7947.74    400.05 o 
  -2   2  15     1251.53     1275.43    108.87 o 
  -1   2  15    12047.71    11929.72    275.71 o 
   0   2  15    23971.74    23359.99    382.72 o 
   1   2  15      125.63      123.38     50.63 o 
   2   2  15     1041.64     1102.42    174.81 o 
   3   2  15     7675.02     7615.49    399.00 o 
   4   2  15        1.78     -109.55     79.77 o 
   5   2  15     1373.14     1195.51    217.46 o 
  -6   3  15     6672.96     7192.54    463.36 o 
  -5   3  15     3835.76     4240.72    339.14 o 
  -4   3  15     2589.34     2602.35    277.18 o 
  -3   3  15    12168.46    11479.65    508.11 o 
  -2   3  15       31.55       52.65     55.27 o 
  -1   3  15       46.25      172.42     71.00 o 
   0   3  15     2278.23     2120.20    116.89 o 
   1   3  15     7181.26     7109.64    270.20 o 
   2   3  15      582.52      640.41    147.72 o 
   3   3  15     2233.66     2693.65    278.37 o 
   4   3  15     9138.25    10515.82    524.72 o 
   5   3  15      309.36      363.53    152.96 o 
  -6   4  15     1554.64     1880.07    290.05 o 
  -5   4  15      228.35      211.18    124.37 o 
  -4   4  15    11161.39    11649.82    555.25 o 
  -3   4  15       18.12       76.78     92.49 o 
  -2   4  15     8360.29     8063.96    283.80 o 
  -1   4  15    18216.10    18989.63    460.66 o 
   0   4  15    12018.09    12283.68    372.23 o 
   1   4  15     1043.62     1031.18    187.53 o 
   2   4  15     6178.11     5636.63    355.90 o 
   3   4  15    15354.31    16400.74    645.20 o 
   4   4  15     2267.20     2451.34    289.00 o 
  -5   5  15     5637.72     6350.38    445.25 o 
  -4   5  15       26.19      -96.68     70.19 o 
  -3   5  15     1122.45      989.39    123.78 o 
  -2   5  15    31963.88    30043.54    619.80 o 
  -1   5  15     3454.80     3431.95    539.09 o 
   0   5  15     2198.70     2171.50    184.24 o 
   1   5  15    14236.75    15110.94    601.50 o 
   2   5  15     1361.01     1218.56    214.32 o 
   3   5  15     5529.17     5673.00    389.72 o 
  -5   6  15       20.75       89.35    129.01 o 
  -4   6  15     2709.89     2300.18    305.91 o 
  -3   6  15       17.62       14.40     67.39 o 
  -2   6  15     3585.61     3410.42    224.32 o 
  -1   6  15        9.87      -14.84     73.01 o 
   0   6  15     3554.57     3598.86    297.83 o 
   1   6  15     4029.05     3974.47    338.54 o 
   2   6  15      648.47      890.80    197.41 o 
   3   6  15      126.97      242.60    119.58 o 
  -4   7  15      378.87      318.78    167.77 o 
  -3   7  15     3014.57     2958.73    221.24 o 
  -2   7  15      856.91      657.50    129.30 o 
  -1   7  15     4056.78     4028.22    259.13 o 
   0   7  15       22.14     -111.50     79.47 o 
   1   7  15     2960.81     3277.33    326.87 o 
   2   7  15    14266.88    12699.26    600.15 o 
  -3   8  15    10255.82    10312.81    528.01 o 
  -2   8  15       13.70      114.86     94.50 o 
  -1   8  15     1802.25     1761.82    203.20 o 
   0   8  15     9549.08     9418.63    528.46 o 
  -1  -9  16      299.52      126.02    127.96 o 
   0  -9  16     4575.57     4787.44    374.61 o 
   1  -9  16    15172.61    14962.47    660.47 o 
   2  -9  16     1623.09     1869.35    162.04 o 
  -3  -8  16      322.72      254.13    126.77 o 
  -2  -8  16      984.01      797.41    182.74 o 
  -1  -8  16     8168.24     8939.26    475.63 o 
   0  -8  16      102.55       35.47    109.70 o 
   1  -8  16     2737.98     2934.60    303.97 o 
   2  -8  16       68.98      119.37     69.30 o 
   3  -8  16     5742.75     5982.69    276.65 o 
   4  -8  16     3005.06     3017.93    427.96 o 
  -4  -7  16     4788.84     4331.57    345.57 o 
  -3  -7  16     2573.13     2614.47    274.93 o 
  -2  -7  16     2170.11     2290.00    255.92 o 
  -1  -7  16      710.23      681.57    165.38 o 
   0  -7  16     5037.87     5005.05    344.08 o 
   1  -7  16      819.17      756.01    162.53 o 
   2  -7  16     1547.05     1355.72    130.40 o 
   3  -7  16     1812.94     1829.66    154.77 o 
   4  -7  16     1832.55     1382.57    280.10 o 
  -4  -6  16      429.81      619.46    159.09 o 
  -3  -6  16     4923.07     4747.18    323.12 o 
  -2  -6  16     3481.92     3120.19    258.92 o 
  -1  -6  16     4145.36     3855.93    290.65 o 
   1  -6  16     7493.74     7072.05    232.20 o 
   2  -6  16      905.61      784.95    102.45 o 
   3  -6  16    10743.99    10886.41    425.64 o 
   4  -6  16     7807.79     7526.51    289.26 o 
   5  -6  16     1262.26     1303.02    158.53 o 
  -5  -5  16     8579.63     8025.26    446.30 o 
  -4  -5  16     3918.18     4050.95    303.22 o 
  -3  -5  16       65.09       -6.44     68.99 o 
  -2  -5  16     8115.65     7586.60    387.18 o 
  -1  -5  16    22007.54    22201.41    695.19 o 
   0  -5  16     3534.94     3631.44    272.24 o 
   1  -5  16     1406.29     1525.77    150.41 o 
   2  -5  16    16998.74    17355.80    417.19 o 
   3  -5  16    12506.64    12183.69    365.03 o 
   4  -5  16      435.66      296.42     83.59 o 
   5  -5  16     4806.41     4721.88    241.95 o 
  -5  -4  16     6082.83     5756.96    358.74 o 
  -4  -4  16      285.32      311.15    112.70 o 
  -3  -4  16    11252.06    11121.36    463.81 o 
  -2  -4  16      435.14      442.26    125.27 o 
  -1  -4  16     2632.56     1982.30    209.98 o 
   0  -4  16      266.43      175.56     92.49 o 
   1  -4  16       80.58      129.36     40.13 o 
   2  -4  16     3602.23     3744.41    138.80 o 
   3  -4  16     3270.17     3274.56    180.14 o 
   4  -4  16     2488.38     2553.63    186.48 o 
   5  -4  16      648.37      362.34    126.32 o 
  -6  -3  16       53.86      150.71    110.15 o 
  -5  -3  16      858.97      786.33    166.58 o 
  -4  -3  16     4648.00     4337.25    286.01 o 
  -3  -3  16     4893.22     4963.45    291.40 o 
  -2  -3  16      923.06     1031.33    164.33 o 
  -1  -3  16       45.64       27.55     39.91 o 
   0  -3  16      289.66      331.31     59.90 o 
   1  -3  16      400.76      427.40     71.84 o 
   2  -3  16      541.09      543.00     86.59 o 
   3  -3  16    17859.01    17933.51    484.01 o 
   4  -3  16      372.68      360.74     84.10 o 
   5  -3  16     3025.81     2807.09    265.65 o 
  -6  -2  16     5363.01     4854.04    328.66 o 
  -5  -2  16     6641.10     5969.78    338.69 o 
  -4  -2  16       74.11       90.55     78.72 o 
  -3  -2  16     2313.49     2011.03    196.66 o 
  -2  -2  16    28857.46    28895.10    518.45 o 
  -1  -2  16       21.61      154.25     51.21 o 
   0  -2  16     3340.81     3467.93    149.40 o 
   1  -2  16    29528.29    29021.61    509.55 o 
   2  -2  16     1792.69     1979.65    138.82 o 
   3  -2  16      279.19      190.94     66.40 o 
   4  -2  16     7197.16     6719.00    362.93 o 
   5  -2  16     7057.06     6655.84    388.83 o 
  -6  -1  16      184.94      225.09    108.06 o 
  -5  -1  16        0.05        6.29     71.24 o 
  -4  -1  16    17258.17    17930.27    411.09 o 
  -3  -1  16     2256.25     2307.06    141.64 o 
  -2  -1  16     7599.38     7525.98    378.35 o 
  -1  -1  16     8501.44     8897.44    256.40 o 
   0  -1  16    22154.85    21713.09    442.04 o 
   1  -1  16     9058.66     9319.17    265.20 o 
   2  -1  16     4522.62     4620.41    196.91 o 
   3  -1  16     2027.75     2255.29    161.50 o 
   4  -1  16     5031.90     4436.18    309.35 o 
   5  -1  16      679.43      590.42    160.74 o 
  -6   0  16        6.81       14.07     73.04 o 
  -5   0  16     2734.97     3027.40    264.16 o 
  -4   0  16     2552.90     2817.06    158.67 o 
  -3   0  16      160.00      172.30     61.28 o 
  -2   0  16     1977.36     2120.91    133.48 o 
  -1   0  16       57.95       82.46     41.54 o 
   0   0  16    10225.14    10883.90    282.23 o 
   1   0  16     7499.97     7856.99    202.43 o 
   2   0  16      728.60      873.25    204.14 o 
   3   0  16     2029.36     2255.88    227.49 o 
   4   0  16      770.96      516.19    143.08 o 
   5   0  16     4898.63     4453.39    343.78 o 
  -6   1  16     1658.90     2190.63    274.63 o 
  -5   1  16      166.56      287.20    111.35 o 
  -4   1  16    10162.91     9577.28    453.93 o 
  -3   1  16    26038.91    25276.14    487.31 o 
  -2   1  16       51.29      148.58     62.63 o 
  -1   1  16     4095.61     4245.96    169.86 o 
   0   1  16     2936.07     2983.95    127.17 o 
   1   1  16     8282.18     8593.10    337.31 o 
   2   1  16      159.61       85.63    174.58 o 
   3   1  16      787.17      755.35    155.20 o 
   4   1  16    20658.68    20744.88    723.92 o 
   5   1  16        2.68       -7.33    103.57 o 
  -6   2  16     3062.94     2558.50    301.42 o 
  -5   2  16     5033.01     5340.15    371.32 o 
  -4   2  16    17785.34    18313.74    675.43 o 
  -3   2  16      215.63       60.02     86.36 o 
  -2   2  16       31.85      100.72     83.51 o 
  -1   2  16    47087.10    47509.61    595.13 o 
   0   2  16      862.90      981.39     90.19 o 
   1   2  16     4150.15     3981.97    155.51 o 
   2   2  16    23954.99    24694.65    731.26 o 
   3   2  16    11006.61    11033.21    495.99 o 
   4   2  16    11555.34    11972.64    547.47 o 
   5   2  16     3257.50     3292.30    334.80 o 
  -6   3  16    12020.02    12295.62    614.67 o 
  -5   3  16       10.12       61.81     94.89 o 
  -4   3  16     1065.50     1173.96    211.77 o 
  -3   3  16     4494.62     4714.56    334.95 o 
  -2   3  16     8710.75     8690.35    336.22 o 
  -1   3  16    19110.11    18684.06    443.95 o 
   0   3  16     2341.09     2118.85    166.83 o 
   1   3  16    19925.86    19743.03    470.74 o 
   2   3  16    10807.64    11430.86    491.94 o 
   3   3  16     1857.35     2197.66    261.01 o 
   4   3  16      238.44      361.89    150.71 o 
  -6   4  16     1228.90      786.78    212.22 o 
  -5   4  16     1784.50     1475.83    253.53 o 
  -4   4  16     2671.84     2726.57    303.22 o 
  -3   4  16     1590.15     1400.85    227.64 o 
  -2   4  16       14.03       87.44    172.56 o 
  -1   4  16      655.09      609.94    112.00 o 
   0   4  16     6593.24     6725.36    280.46 o 
   1   4  16     1006.68      981.49    181.09 o 
   2   4  16     4406.05     4737.15    329.26 o 
   3   4  16     2316.57     2455.08    282.12 o 
   4   4  16      500.11      351.26    144.87 o 
  -5   5  16     5441.32     4429.60    387.03 o 
  -4   5  16      666.85      499.88    165.98 o 
  -3   5  16      845.03      415.17    149.07 o 
  -2   5  16    16029.87    15524.70    662.93 o 
  -1   5  16     5753.79     5111.14    416.96 o 
   0   5  16        9.69      -36.65     69.53 o 
   1   5  16      558.27      705.66    175.41 o 
   2   5  16    19949.22    20116.14    729.01 o 
   3   5  16      922.00     1067.55    215.22 o 
  -4   6  16     1641.66     1127.72    238.86 o 
  -3   6  16    18131.29    17177.42    601.65 o 
  -2   6  16     1399.68     1264.64    161.25 o 
  -1   6  16      294.97      172.26     89.95 o 
   0   6  16    12801.96    13461.87    430.40 o 
   1   6  16        0.40       -1.50    104.02 o 
   2   6  16     3120.97     3912.66    358.74 o 
  -4   7  16      315.46      316.84    167.02 o 
  -3   7  16     2206.71     2016.41    197.13 o 
  -2   7  16       77.08       98.09     91.90 o 
  -1   7  16     2586.26     2526.86    453.93 o 
   0   7  16     2980.17     3076.94    318.78 o 
   1   7  16      620.88      964.58    218.36 o 
  -1  -9  17      277.96      407.38    154.45 o 
   0  -9  17     6242.54     7545.74    472.64 o 
   1  -9  17     6358.90     6715.11    440.91 o 
   2  -9  17      933.55     1052.29    230.78 o 
  -2  -8  17      928.13      862.66    194.71 o 
  -1  -8  17     2532.91     2590.53    288.25 o 
   0  -8  17    20002.06    20243.96    753.41 o 
   1  -8  17      213.82      209.68    130.81 o 
   2  -8  17      252.25      183.67    153.18 o 
   3  -8  17    15648.02    16246.46    438.06 o 
  -3  -7  17      402.22      299.63    126.47 o 
  -2  -7  17     5015.68     5282.23    363.68 o 
  -1  -7  17     4677.57     4431.69    330.31 o 
   0  -7  17     8436.79     7433.94    428.64 o 
   1  -7  17      497.53      397.51    144.58 o 
   2  -7  17     3969.18     4040.57    197.70 o 
   3  -7  17     4587.37     4669.04    227.90 o 
   4  -7  17      965.01     1013.15    137.92 o 
  -4  -6  17     2214.99     1920.48    249.79 o 
  -3  -6  17     7649.12     7696.75    419.36 o 
  -2  -6  17     3125.58     2918.89    277.48 o 
  -1  -6  17     2686.29     2427.99    257.12 o 
   0  -6  17       91.29       29.33     88.30 o 
   1  -6  17     1554.44     1627.60    127.52 o 
   2  -6  17     3018.09     2605.42    374.68 o 
   3  -6  17     5143.84     5057.72    228.73 o 
   4  -6  17     6779.54     6719.89    506.76 o 
  -5  -5  17       89.15        9.73     95.93 o 
  -4  -5  17     2831.83     2277.13    254.13 o 
  -3  -5  17     1637.54     1034.62    181.09 o 
  -2  -5  17     8582.35     8142.60    414.12 o 
  -1  -5  17    18749.07    18870.19    647.59 o 
   0  -5  17     9232.22     9579.97    458.27 o 
   1  -5  17     5286.66     5338.35    251.43 o 
   2  -5  17     6121.98     6050.15    231.16 o 
   3  -5  17    10037.22    10287.87    321.55 o 
   4  -5  17       96.19       83.17     72.01 o 
   5  -5  17     1780.19     1708.74    196.88 o 
  -5  -4  17     5744.40     6226.16    385.53 o 
  -4  -4  17     1180.20     1056.48    181.24 o 
  -3  -4  17     4865.41     4558.16    297.53 o 
  -2  -4  17    27654.67    26031.60    761.04 o 
  -1  -4  17     1190.09     1067.25    170.62 o 
   0  -4  17        8.74       21.25     83.36 o 
   1  -4  17    25201.74    25293.24    478.70 o 
   2  -4  17      948.88      854.82    134.70 o 
   3  -4  17     4919.71     5056.31    223.85 o 
   4  -4  17    10684.48    10029.59    335.66 o 
   5  -4  17        5.11       87.40     93.69 o 
  -5  -3  17       16.20        0.75     85.76 o 
  -4  -3  17     9647.68     8458.69    407.23 o 
  -3  -3  17     1025.10      901.42    153.85 o 
  -2  -3  17      221.45      223.94     62.54 o 
  -1  -3  17      893.12      676.03    144.58 o 
   0  -3  17     4440.16     4460.58    293.64 o 
   1  -3  17    14494.00    13818.51    396.98 o 
   2  -3  17      744.54      576.19     92.07 o 
   3  -3  17      104.49      179.56     69.24 o 
   4  -3  17     1125.61     1107.31    133.91 o 
   5  -3  17     1196.62      799.95    163.28 o 
  -6  -2  17      778.14      699.83    162.24 o 
  -5  -2  17     3017.86     2865.91    256.97 o 
  -4  -2  17     1619.31     1379.15    182.89 o 
  -3  -2  17     7477.21     7678.59    256.20 o 
  -2  -2  17     4200.23     3838.75    238.86 o 
  -1  -2  17        4.26        0.60     43.50 o 
   0  -2  17      573.00      551.80     79.70 o 
   1  -2  17     1454.67     1549.89    132.53 o 
   2  -2  17    10807.12    10104.67    298.61 o 
   3  -2  17      176.65      167.29     69.61 o 
   4  -2  17     6946.46     6490.61    365.78 o 
   5  -2  17    16941.30    16397.45    634.72 o 
  -6  -1  17     3259.92     2961.25    299.18 o 
  -5  -1  17     1436.48     1087.46    125.84 o 
  -4  -1  17     1382.81     1309.20    127.49 o 
  -3  -1  17    24560.92    25420.81    504.88 o 
  -2  -1  17      638.37      685.27     93.92 o 
  -1  -1  17     5342.83     5319.82    203.75 o 
   0  -1  17    29349.61    29450.39    416.82 o 
   1  -1  17     3882.30     3730.56    172.44 o 
   2  -1  17      450.78      535.82     98.40 o 
   3  -1  17     8030.33     7797.47    331.43 o 
   4  -1  17    15709.94    14794.10    580.25 o 
   5  -1  17     1401.26     1295.34    225.09 o 
  -6   0  17      266.69      299.63    134.10 o 
  -5   0  17    11292.87    11709.24    532.80 o 
  -4   0  17     6207.32     6191.08    238.41 o 
  -3   0  17     3197.56     3125.23    167.49 o 
  -2   0  17     7305.38     7256.86    243.94 o 
  -1   0  17    15815.94    15770.23    367.81 o 
   0   0  17     8553.20     9146.42    322.43 o 
   1   0  17      462.38      354.23    135.60 o 
   2   0  17    13611.64    13233.51    354.27 o 
   3   0  17        3.92       32.93     75.13 o 
   4   0  17     7327.45     7856.14    425.04 o 
   5   0  17        3.07       30.83     98.48 o 
  -6   1  17     6466.96     6045.21    410.83 o 
  -5   1  17     3532.33     3458.13    292.89 o 
  -4   1  17     1676.05     1662.91    223.90 o 
  -3   1  17     1637.67     1879.03    223.00 o 
  -2   1  17      959.85     1107.84    114.07 o 
  -1   1  17     7416.43     7506.72    199.70 o 
   0   1  17     3781.17     4121.62    152.43 o 
   1   1  17    11556.52    12237.22    271.30 o 
   2   1  17     4357.82     4823.00    213.45 o 
   3   1  17     3119.12     3591.93    284.66 o 
   4   1  17      456.93      486.86    145.47 o 
   5   1  17        2.40      -66.75     88.30 o 
  -6   2  17     1695.85     1996.66    283.31 o 
  -5   2  17     4856.10     4635.68    356.50 o 
  -4   2  17     2680.74     2714.30    279.57 o 
  -3   2  17       73.03      251.73    108.81 o 
  -2   2  17     2847.31     3136.80    261.91 o 
  -1   2  17     9343.28     9615.22    233.18 o 
   0   2  17     5913.19     6281.22    190.64 o 
   1   2  17      363.02      412.86     94.21 o 
   2   2  17     1710.15     1932.76    226.89 o 
   3   2  17    20676.57    20756.40    712.40 o 
   4   2  17      405.37      534.15    156.40 o 
  -6   3  17      111.66       14.97    107.91 o 
  -5   3  17    13701.86    13787.02    640.26 o 
  -4   3  17       40.37       10.63     81.27 o 
  -3   3  17     1577.17     1854.33    243.35 o 
  -2   3  17    26107.88    25862.03    824.65 o 
  -1   3  17     2015.54     1994.13    161.65 o 
   0   3  17      472.42      205.88    106.34 o 
   1   3  17    12991.20    13785.54    546.42 o 
   2   3  17     8238.02     9144.60    447.05 o 
   3   3  17     6462.88     6731.57    408.73 o 
   4   3  17      830.50     1014.57    216.86 o 
  -5   4  17     1987.57     1751.51    278.52 o 
  -4   4  17     6761.59     6211.64    419.21 o 
  -3   4  17    16844.38    15621.59    660.62 o 
  -2   4  17     7934.98     7725.10    326.34 o 
  -1   4  17     3122.10     3303.22    212.75 o 
   0   4  17    10285.32    10821.64    363.16 o 
   1   4  17     5935.26     6629.80    391.67 o 
   2   4  17       85.44       54.48     96.38 o 
   3   4  17     2105.98     2872.94    307.56 o 
  -5   5  17     6600.39     6280.94    465.15 o 
  -4   5  17      154.57       60.76    101.77 o 
  -3   5  17      246.13      237.52    146.67 o 
  -2   5  17       18.80        6.87     64.71 o 
  -1   5  17      861.37      909.34    204.22 o 
   0   5  17      555.32      437.59    111.40 o 
   1   5  17     2072.10     2011.03    256.52 o 
   2   5  17     3421.06     3773.17    338.99 o 
   3   5  17        5.64       97.43    117.64 o 
  -4   6  17     4443.17     3943.94    407.23 o 
  -3   6  17     4550.75     4167.38    400.35 o 
  -2   6  17     7030.48     6959.66    417.26 o 
  -1   6  17        8.37       -2.52     90.92 o 
   0   6  17     1017.44     1196.95    164.22 o 
   1   6  17    18485.33    18804.04    719.43 o 
   2   6  17       47.15      -44.15    104.02 o 
  -3   7  17      680.30      506.46    201.60 o 
  -2   7  17       71.06      101.57     96.27 o 
  -1   7  17    17901.18    18022.32    538.90 o 
   0   7  17      442.05      491.20    178.10 o 
   0  -9  18     1251.48     1094.19    228.99 o 
   1  -9  18       29.18      -35.62    124.07 o 
  -2  -8  18        3.78      -17.66     93.39 o 
  -1  -8  18     5030.47     4681.93    364.58 o 
   0  -8  18     6554.71     6921.94    443.45 o 
   1  -8  18      256.03      158.79    126.77 o 
   2  -8  18     2139.75     2178.50    296.33 o 
   3  -8  18       18.68       17.33     66.44 o 
  -3  -7  18     3267.72     2711.01    295.44 o 
  -2  -7  18      651.98      799.20    181.54 o 
  -1  -7  18    21395.21    19560.89    721.23 o 
   0  -7  18      137.24      316.54    133.35 o 
   1  -7  18      507.18      390.32    140.98 o 
   2  -7  18    14606.58    15103.17    396.53 o 
   3  -7  18     3361.87     3471.68    206.50 o 
  -4  -6  18      310.14      189.77    117.49 o 
  -3  -6  18     9310.41     8734.22    455.43 o 
  -2  -6  18     2923.53     2438.77    265.35 o 
  -1  -6  18     3497.92     3388.68    287.05 o 
   0  -6  18      193.81       88.90    102.37 o 
   1  -6  18    17013.63    18186.23    684.56 o 
   2  -6  18     8619.36     8802.66    307.33 o 
   3  -6  18       41.76      140.62     68.25 o 
   4  -6  18     6852.86     7306.52    647.44 o 
  -4  -5  18     3342.59     2988.18    288.55 o 
  -3  -5  18     5752.19     4847.01    329.86 o 
  -2  -5  18     7136.60     6650.75    379.40 o 
  -1  -5  18      258.95      318.18    123.02 o 
   0  -5  18      543.47      591.47    156.40 o 
   1  -5  18      238.73      231.26     69.20 o 
   2  -5  18     1768.06     1904.63    129.96 o 
   3  -5  18     8475.93     7890.15    615.79 o 
   4  -5  18       95.02       94.70    106.56 o 
  -5  -4  18     1099.33      880.47    185.43 o 
  -4  -4  18     3107.07     3425.95    281.37 o 
  -3  -4  18    13557.47    12322.71    509.16 o 
  -2  -4  18    12786.57    12735.33    517.09 o 
  -1  -4  18     4358.92     4244.61    299.93 o 
   0  -4  18     4542.76     3961.15    290.80 o 
   1  -4  18     7343.97     7568.63    247.81 o 
   2  -4  18    14411.32    15284.40    383.27 o 
   3  -4  18      659.11      677.43    107.41 o 
   4  -4  18      208.65      200.72     78.65 o 
   5  -4  18    20426.55    20269.55    698.18 o 
  -5  -3  18     2122.44     2170.87    248.89 o 
  -4  -3  18      693.59      469.79    136.34 o 
  -3  -3  18    21707.04    21624.90    682.47 o 
  -2  -3  18      427.07      338.96     76.88 o 
  -1  -3  18      200.95      145.17    100.12 o 
   0  -3  18    36993.69    35917.48    925.07 o 
   1  -3  18       14.96       33.62     52.68 o 
   2  -3  18      364.53      296.44     73.04 o 
   3  -3  18     7935.92     8013.93    301.72 o 
   4  -3  18     5169.50     5179.33    245.22 o 
  -5  -2  18    12087.33    11177.18    482.07 o 
  -4  -2  18        3.09       76.85     56.13 o 
  -3  -2  18     3365.27     3280.35    175.66 o 
  -2  -2  18     4261.73     4680.85    198.02 o 
  -1  -2  18      717.73      799.35    155.20 o 
   0  -2  18    11576.16    12240.54    491.94 o 
   1  -2  18     2537.48     2553.45    152.34 o 
   2  -2  18     6107.22     6379.24    240.66 o 
   3  -2  18     1085.55     1014.64    124.92 o 
   4  -2  18      209.55      162.09    108.66 o 
   5  -2  18       11.84       -0.15     91.29 o 
  -6  -1  18     3179.01     3088.91    312.05 o 
  -5  -1  18     1967.19     2048.44    162.63 o 
  -4  -1  18      618.75      550.34     96.70 o 
  -3  -1  18      726.13      838.31    222.85 o 
  -2  -1  18     3072.81     2936.88    162.61 o 
  -1  -1  18     5808.29     5866.77    259.29 o 
   0  -1  18     3730.15     3828.93    172.02 o 
   1  -1  18    11435.95    11120.15    307.79 o 
   2  -1  18      166.99      110.13     95.34 o 
   3  -1  18    13448.68    13303.77    591.02 o 
   4  -1  18    10468.26    10879.35    501.82 o 
   5  -1  18      661.25      884.36    193.96 o 
  -6   0  18      552.36      408.88    147.72 o 
  -5   0  18     2469.12     2596.81    281.67 o 
  -4   0  18    10753.64     9817.64    471.29 o 
  -3   0  18      835.07      731.79    103.50 o 
  -2   0  18     3681.94     3865.55    185.99 o 
  -1   0  18    13263.35    14387.74    359.84 o 
   0   0  18     8135.56     8057.43    210.78 o 
   1   0  18     4019.60     4063.99    188.50 o 
   2   0  18    10836.19    10310.56    792.54 o 
   3   0  18    14502.76    14118.67    552.56 o 
   4   0  18        6.09        1.35     92.79 o 
   5   0  18       31.02       20.80    114.19 o 
  -6   1  18     7021.17     6931.37    453.03 o 
  -5   1  18     7004.03     6730.52    419.36 o 
  -4   1  18      413.67      586.98    152.36 o 
  -3   1  18     1126.01     1394.87    204.89 o 
  -2   1  18    20781.36    21242.31    453.22 o 
  -1   1  18      668.90      770.11    104.76 o 
   0   1  18     5328.58     5432.77    239.99 o 
   1   1  18     3835.12     3934.45    188.72 o 
   2   1  18       38.25       37.35     62.03 o 
   3   1  18     1555.07     1364.93    211.47 o 
   4   1  18       50.07       94.89    102.67 o 
  -5   2  18       31.46       61.66     99.08 o 
  -4   2  18     2065.68     2461.67    280.02 o 
  -3   2  18     1117.04     1120.68    201.00 o 
  -2   2  18    11856.88    12836.80    545.22 o 
  -1   2  18     1910.50     1729.78    149.30 o 
   0   2  18     5742.72     5768.71    191.92 o 
   1   2  18     4011.77     4394.00    170.46 o 
   2   2  18     8985.39     8600.42    433.28 o 
   3   2  18     1556.55     1715.15    241.41 o 
   4   2  18      146.98      164.48    119.73 o 
  -5   3  18     6352.87     6487.17    442.56 o 
  -4   3  18      855.21      727.07    178.55 o 
  -3   3  18     5923.24     5888.52    391.37 o 
  -2   3  18     1104.08      886.76    186.78 o 
  -1   3  18     2904.38     3079.36    198.35 o 
   0   3  18     3362.62     3611.61    208.48 o 
   1   3  18     2979.28     2917.49    434.25 o 
   2   3  18    13236.95    13143.61    552.26 o 
   3   3  18      184.65      139.19    113.45 o 
   4   3  18       73.10       27.54    123.02 o 
  -5   4  18      166.78      256.52    148.32 o 
  -4   4  18      295.32      460.66    165.68 o 
  -3   4  18    20574.65    20238.57    779.60 o 
  -2   4  18     4414.61     4339.05    347.07 o 
  -1   4  18      108.61       72.51     85.31 o 
   0   4  18    11322.31    12012.47    389.77 o 
   1   4  18    16349.63    17211.47    647.89 o 
   2   4  18     4996.73     5467.96    367.87 o 
   3   4  18     2264.08     2417.82    295.89 o 
  -4   5  18    17202.62    15820.94    726.77 o 
  -3   5  18     4377.13     4162.30    391.97 o 
  -2   5  18       55.08      -39.47    126.47 o 
  -1   5  18    14487.39    14942.21    521.73 o 
   0   5  18     6078.07     6210.83    460.59 o 
   1   5  18     1918.31     2442.51    286.31 o 
   2   5  18     3958.62     4694.80    362.34 o 
  -4   6  18       44.42       89.50    125.27 o 
  -3   6  18        0.27      -41.91    118.83 o 
  -2   6  18     2046.94     1690.15    265.73 o 
  -1   6  18     2368.11     2679.61    225.45 o 
   0   6  18     1118.65     1176.30    166.66 o 
   1   6  18      855.26      938.24    205.94 o 
  -2   7  18      102.90       86.82     98.02 o 
  -1   7  18      205.62       50.75     97.19 o 
  -1  -8  19     1217.72      903.67    203.99 o 
   0  -8  19      205.72      120.78    126.77 o 
   1  -8  19     1543.05     1524.62    255.03 o 
   2  -8  19     2877.49     3080.53    343.48 o 
  -3  -7  19     1002.71      905.02    201.00 o 
  -2  -7  19     5700.38     5777.32    394.06 o 
  -1  -7  19     4068.25     4650.65    347.37 o 
   0  -7  19      518.63      316.99    143.83 o 
   1  -7  19     3933.73     4101.68    344.97 o 
   2  -7  19      159.19      229.88    137.09 o 
   3  -7  19     9417.47     9240.99    326.08 o 
  -3  -6  19       95.31      124.37    107.61 o 
  -2  -6  19    17926.90    17479.07    670.34 o 
  -1  -6  19     2350.62     2278.78    267.15 o 
   0  -6  19      127.23      223.90    131.40 o 
   1  -6  19    21174.79    21012.18    758.94 o 
   2  -6  19     3746.80     3594.30    239.16 o 
   3  -6  19      337.58      240.48     81.57 o 
   4  -6  19     3429.21     3728.15    243.50 o 
  -4  -5  19     8901.84     8770.44    466.05 o 
  -3  -5  19    12084.65    11985.96    535.50 o 
  -2  -5  19     3296.10     3486.56    291.10 o 
  -1  -5  19     4883.54     4637.33    330.76 o 
   0  -5  19    13553.96    13095.72    559.59 o 
   1  -5  19     4379.98     4038.37    311.15 o 
   2  -5  19      477.24      548.27     98.19 o 
   3  -5  19    12392.66    13075.86    382.02 o 
   4  -5  19       10.74        7.56    116.89 o 
  -4  -4  19     2896.28     2656.53    271.04 o 
  -3  -4  19      398.23      432.38    129.31 o 
  -2  -4  19      459.14      452.73    136.19 o 
  -1  -4  19      539.73      322.08    126.91 o 
   0  -4  19      200.56      195.61    104.02 o 
   1  -4  19      659.77      817.46    171.81 o 
   2  -4  19     4694.23     4404.33    205.01 o 
   3  -4  19       75.95       16.17     62.47 o 
   4  -4  19     3905.08     3680.77    216.98 o 
  -5  -3  19      623.98      402.89    136.64 o 
  -4  -3  19     7443.65     7680.59    407.38 o 
  -3  -3  19     2836.13     3001.44    177.25 o 
  -2  -3  19     3131.58     2992.23    251.29 o 
  -1  -3  19     8586.90     9000.62    439.71 o 
   0  -3  19     1837.42     1723.23    219.41 o 
   1  -3  19    24072.44    23948.35    481.63 o 
   2  -3  19     4055.13     3879.80    193.61 o 
   3  -3  19        8.62      100.56     66.72 o 
   4  -3  19    25809.38    26500.60    595.76 o 
  -5  -2  19       20.68       50.35     63.35 o 
  -4  -2  19    13175.17    12739.04    524.20 o 
  -3  -2  19       14.31       52.31     56.90 o 
  -2  -2  19     3737.23     3904.75    397.51 o 
  -1  -2  19    45283.16    44868.71   1069.35 o 
   0  -2  19     3971.03     3614.83    274.33 o 
   1  -2  19     1603.16     1748.44    137.99 o 
   2  -2  19    23771.86    23888.80    595.51 o 
   3  -2  19     2930.45     2715.51    212.22 o 
   4  -2  19      692.67      523.07    145.32 o 
  -5  -1  19       39.50      129.31    102.67 o 
  -4  -1  19      136.95      134.24     70.06 o 
  -3  -1  19     4692.46     5267.25    226.21 o 
  -2  -1  19    11576.59    11581.35    329.65 o 
  -1  -1  19     5235.09     5614.53    228.01 o 
   0  -1  19       47.11       26.49     78.72 o 
   1  -1  19     8732.52     8822.87    279.42 o 
   2  -1  19      988.07     1197.34    163.21 o 
   3  -1  19        1.55       63.42     76.25 o 
   4  -1  19      338.36      257.42    120.03 o 
  -5   0  19     1149.34      883.61    195.61 o 
  -4   0  19     2632.62     2613.28    268.35 o 
  -3   0  19       91.38       52.32     61.06 o 
  -2   0  19       74.59       95.35     63.79 o 
  -1   0  19     2530.14     2591.74    327.39 o 
   0   0  19     8291.12     9121.03    524.80 o 
   1   0  19       69.87      -12.95     51.29 o 
   2   0  19    18227.86    18888.06    541.41 o 
   3   0  19     7496.88     7198.07    401.85 o 
   4   0  19      459.28      723.32    180.49 o 
  -5   1  19    10963.31    10889.38    549.27 o 
  -4   1  19      141.03      308.61    123.47 o 
  -3   1  19    10362.17    10514.17    495.24 o 
  -2   1  19     6742.72     6048.36    358.29 o 
  -1   1  19     4067.33     4084.75    197.19 o 
   0   1  19     9204.91     9447.71    241.33 o 
   1   1  19       45.65      149.83     79.02 o 
   2   1  19    22574.02    23387.04    649.47 o 
   3   1  19      179.02      138.29    111.35 o 
   4   1  19     1223.07     1390.82    232.73 o 
  -5   2  19       65.84      176.00    119.13 o 
  -4   2  19      646.40      558.40    168.52 o 
  -3   2  19    15665.29    15399.19    627.24 o 
  -2   2  19      360.48      207.43    119.28 o 
  -1   2  19      270.38      146.67    115.99 o 
   0   2  19     9238.09     9730.52    252.45 o 
   1   2  19     3107.52     3015.63    154.75 o 
   2   2  19     8315.70     8706.68    444.50 o 
   3   2  19     1262.61     1559.35    239.61 o 
   4   2  19     4372.36     4754.96    367.87 o 
  -5   3  19     1471.62     1370.77    256.37 o 
  -4   3  19      248.54      346.92    147.87 o 
  -3   3  19     3216.96     3108.51    319.83 o 
  -2   3  19     4582.69     4558.16    350.96 o 
  -1   3  19     7548.47     8017.80    446.67 o 
   0   3  19    13126.86    13777.42    407.62 o 
   1   3  19     1391.87     1303.15    152.12 o 
   2   3  19     2180.77     2305.12    266.55 o 
   3   3  19      331.77      500.18    163.88 o 
  -4   4  19     6061.66     5444.31    415.92 o 
  -3   4  19     1376.50     1250.44    237.07 o 
  -2   4  19       23.54        1.50     97.88 o 
  -1   4  19      117.67       97.28     83.65 o 
   0   4  19     2134.93     2491.58    274.71 o 
   1   4  19     6773.17     7379.02    426.24 o 
   2   4  19     1226.84      996.91    204.14 o 
  -4   5  19     6708.19     6314.16    464.41 o 
  -3   5  19     2624.00     2617.17    334.50 o 
  -2   5  19       55.93       -7.03    123.32 o 
  -1   5  19     5145.65     5198.01    274.37 o 
   0   5  19     9490.15     9731.77    372.10 o 
   1   5  19      170.36      349.02    147.42 o 
   2   5  19       24.69      111.65    127.51 o 
  -3   6  19      131.09      141.73    149.36 o 
  -2   6  19    12096.44    11546.29    643.40 o 
  -1   6  19     1478.41     1289.12    178.64 o 
   0   6  19      130.69      145.68    103.18 o 
   0  -8  20     1425.95     1246.70    250.09 o 
   1  -8  20    10742.78    11152.19    590.57 o 
  -2  -7  20     1711.36     1655.73    255.92 o 
  -1  -7  20      498.91      402.30    148.17 o 
   0  -7  20     2753.55     2740.64    311.00 o 
   1  -7  20     3893.47     3708.67    352.76 o 
   2  -7  20      968.16      863.56    211.47 o 
  -3  -6  20     8708.08     8770.74    487.30 o 
  -2  -6  20     2904.21     2571.52    290.35 o 
  -1  -6  20       31.01       -7.03     91.00 o 
   0  -6  20     1776.39     1793.27    257.12 o 
   1  -6  20      250.01       72.29    107.16 o 
   2  -6  20     3593.25     3427.29    196.57 o 
   3  -6  20     2143.00     2137.52    224.94 o 
  -4  -5  20      417.95      228.54    124.22 o 
  -3  -5  20    19327.30    19563.44    721.68 o 
  -2  -5  20     2050.06     2381.90    271.94 o 
  -1  -5  20     2227.07     2430.24    274.78 o 
   0  -5  20    13871.94    13079.11    570.07 o 
   1  -5  20    15800.99    15296.08    631.58 o 
   2  -5  20      322.13      321.37     84.44 o 
   3  -5  20     4627.68     4564.24    312.05 o 
   4  -5  20    16067.90    15696.14    452.67 o 
  -4  -4  20     6807.92     6978.07    410.68 o 
  -3  -4  20      898.03      634.27    164.93 o 
  -2  -4  20      131.58       39.66     97.43 o 
  -1  -4  20    29858.84    28720.76    867.00 o 
   0  -4  20     2241.87     2054.73    248.59 o 
   1  -4  20      149.16      370.57    137.39 o 
   2  -4  20    15735.51    15593.50    403.21 o 
   3  -4  20      259.45      313.48    126.47 o 
   4  -4  20      325.74      372.11    102.52 o 
  -5  -3  20     2144.93     2815.02    286.91 o 
  -4  -3  20      670.61      799.85    120.67 o 
  -3  -3  20     1088.55     1096.69    128.53 o 
  -2  -3  20      981.32      818.21    174.51 o 
  -1  -3  20       53.94      221.65    118.98 o 
   0  -3  20     1031.61      777.20    170.62 o 
   1  -3  20     5036.18     5489.51    359.49 o 
   2  -3  20       23.18       84.34     61.26 o 
   3  -3  20     2778.85     2826.08    193.65 o 
   4  -3  20      316.34      374.89    103.33 o 
  -5  -2  20     4329.42     4168.16    263.63 o 
  -4  -2  20     3161.38     3334.70    195.64 o 
  -3  -2  20     1298.34     1458.05    274.03 o 
  -2  -2  20     9156.17     9914.07    310.36 o 
  -1  -2  20       17.05       56.72     93.39 o 
   0  -2  20    30621.40    30123.55    857.57 o 
   1  -2  20      251.88      256.23     73.04 o 
   2  -2  20     3214.95     3108.27    186.19 o 
   3  -2  20    22617.19    23160.16    757.07 o 
   4  -2  20     1014.21      999.60    198.15 o 
  -5  -1  20    15971.61    15782.48    653.88 o 
  -4  -1  20     1564.48     1518.70    150.86 o 
  -3  -1  20     4654.13     4888.90    494.79 o 
  -2  -1  20    44489.78    44888.79    921.41 o 
  -1  -1  20      556.22      599.85    142.78 o 
   0  -1  20     2032.79     1875.44    223.45 o 
   1  -1  20    16583.39    16871.41    406.45 o 
   2  -1  20    14039.44    13928.76    384.32 o 
   3  -1  20      843.38      842.69    127.66 o 
   4  -1  20     2875.52     3043.26    303.97 o 
  -5   0  20      205.95       59.42     97.58 o 
  -4   0  20     8828.96     8819.53    466.35 o 
  -3   0  20     3759.26     3945.04    226.07 o 
  -2   0  20     1574.45     1633.42    185.28 o 
  -1   0  20        8.16      -53.11     53.08 o 
   0   0  20    11663.03    11650.42    476.83 o 
   1   0  20     1387.05     1509.26    139.01 o 
   2   0  20      508.38      476.23    100.48 o 
   3   0  20       84.52       59.27    102.22 o 
   4   0  20      300.24       82.32    119.43 o 
  -5   1  20      427.55      448.39    159.99 o 
  -4   1  20      175.10      158.94    113.00 o 
  -3   1  20      538.47      634.42    157.90 o 
  -2   1  20      870.31      733.50    167.47 o 
  -1   1  20     2411.18     2534.69    170.53 o 
   0   1  20      397.39      601.63    131.02 o 
   1   1  20    17792.89    18988.80    703.04 o 
   2   1  20     6711.69     7066.61    279.17 o 
   3   1  20     1042.16     1081.02    201.90 o 
   4   1  20     5745.96     6131.27    415.17 o 
  -5   2  20       24.64      -23.65     99.83 o 
  -4   2  20     8161.45     8919.50    505.26 o 
  -3   2  20     3420.13     3910.11    323.57 o 
  -2   2  20     2018.52     1844.01    248.29 o 
  -1   2  20    11496.05    11262.04    531.16 o 
   0   2  20      918.83      964.39    350.44 o 
   1   2  20    18375.02    19287.95    457.00 o 
   2   2  20      386.52      729.01    172.11 o 
   3   2  20     1087.80      974.91    205.19 o 
  -4   3  20    15439.16    15447.54    694.14 o 
  -3   3  20      563.52      535.50    171.51 o 
  -2   3  20      229.58      -12.72    110.45 o 
  -1   3  20    10395.88    10264.53    532.05 o 
   0   3  20     1145.27     1479.80    161.12 o 
   1   3  20      562.44      433.73    149.96 o 
   2   3  20     1641.64     1379.90    230.18 o 
   3   3  20     9468.11     9590.15    504.37 o 
  -4   4  20     2700.09     2188.38    312.20 o 
  -3   4  20      308.97      114.94    111.20 o 
  -2   4  20     5041.52     5646.51    413.67 o 
  -1   4  20     4049.80     4337.62    249.46 o 
   0   4  20     1554.45     1488.97    253.90 o 
   1   4  20     4349.85     4863.32    358.44 o 
   2   4  20      666.99      784.39    196.81 o 
  -3   5  20      327.72      129.16    148.62 o 
  -2   5  20      467.48      197.56    148.02 o 
  -1   5  20     1246.88     1215.34    168.59 o 
   0   5  20     4361.14     4871.56    274.92 o 
   1   5  20      185.47      360.99    140.23 o 
  -1   6  20    10290.82    10482.22    407.79 o 
  -1  -7  21      159.49      193.81    133.05 o 
   0  -7  21    10506.86    11362.92    576.80 o 
   1  -7  21      333.83      229.58    135.60 o 
   2  -7  21     1087.00      897.68    216.26 o 
  -3  -6  21      358.32      488.95    154.75 o 
  -2  -6  21        8.33       95.04    110.00 o 
  -1  -6  21     2648.80     2438.47    296.03 o 
   0  -6  21     8009.93     7226.51    441.36 o 
   1  -6  21     1151.04     1386.18    242.60 o 
   2  -6  21     6327.05     5517.20    404.54 o 
   3  -6  21     3312.19     2974.55    208.82 o 
  -3  -5  21     1421.59     1340.24    226.74 o 
  -2  -5  21      703.15      688.30    177.50 o 
  -1  -5  21     1774.79     1617.86    242.60 o 
   0  -5  21      112.65      137.09     98.33 o 
   1  -5  21     4066.46     4483.92    344.38 o 
   2  -5  21      137.52      322.97    141.28 o 
   3  -5  21     5251.04     5507.93    257.03 o 
  -4  -4  21     4519.47     3835.28    317.59 o 
  -3  -4  21     3188.67     3086.81    300.97 o 
  -2  -4  21     4989.45     5011.04    352.61 o 
  -1  -4  21    15949.69    17465.90    667.80 o 
   0  -4  21     7190.80     7352.68    426.39 o 
   1  -4  21       62.87      124.97     98.78 o 
   2  -4  21       55.83      148.56     71.26 o 
   3  -4  21    19178.37    19169.65    486.77 o 
  -4  -3  21        6.07      -13.89     59.32 o 
  -3  -3  21     1564.76     1536.60    229.43 o 
  -2  -3  21    30499.93    30533.04    892.15 o 
  -1  -3  21     2599.34     2649.50    270.89 o 
   0  -3  21      829.79      530.86    154.60 o 
   1  -3  21    14372.37    15238.01    615.42 o 
   2  -3  21       56.42       85.23     68.93 o 
   3  -3  21      293.54      453.60    101.69 o 
   4  -3  21     1284.86      941.61    305.99 o 
  -4  -2  21     3488.97     3516.52    209.49 o 
  -3  -2  21        5.33      -47.68     57.39 o 
  -2  -2  21      163.96        0.15     94.29 o 
  -1  -2  21     1479.99     1355.05    206.98 o 
   0  -2  21     2444.95     2206.64    250.24 o 
   1  -2  21     1261.70     1228.59    207.88 o 
   2  -2  21     3096.36     3118.71    191.79 o 
   3  -2  21     1151.09     1166.06    163.28 o 
   4  -2  21      428.84      308.01    132.00 o 
  -5  -1  21     1806.97     1459.52    243.20 o 
  -4  -1  21     1647.95     1776.18    210.95 o 
  -3  -1  21    12456.43    12442.35    369.90 o 
  -2  -1  21      672.08      445.31     97.05 o 
  -1  -1  21     9138.60     9089.67    436.87 o 
   0  -1  21     3963.19     3962.35    292.89 o 
   1  -1  21     2459.55     2808.29    179.32 o 
   2  -1  21    24296.18    24288.11    537.12 o 
   3  -1  21      126.78      177.39     83.41 o 
   4  -1  21     3910.13     4116.35    354.85 o 
  -5   0  21     1257.76     1005.59    211.77 o 
  -4   0  21    10792.07    11145.00    541.18 o 
  -3   0  21    25711.60    24624.76    804.59 o 
  -2   0  21     5278.73     5310.41    235.27 o 
  -1   0  21     4977.85     5718.80    340.19 o 
   0   0  21    24032.40    24733.57    747.42 o 
   1   0  21     9995.09    10487.10    373.71 o 
   2   0  21       49.51      -32.41     66.18 o 
   3   0  21      754.11      457.52    153.41 o 
  -5   1  21     1495.78     1502.62    259.07 o 
  -4   1  21    10021.87    10865.43    553.61 o 
  -3   1  21       65.87      133.35    113.15 o 
  -2   1  21      600.61      704.92    176.90 o 
  -1   1  21    11407.15    11317.18    501.97 o 
   0   1  21      794.86     1007.54    173.16 o 
   1   1  21      977.70     1151.99    176.90 o 
   2   1  21     1737.16     1945.87    172.86 o 
   3   1  21      463.73      638.02    172.11 o 
  -4   2  21      459.92      487.75    171.96 o 
  -3   2  21     2452.09     2518.99    297.53 o 
  -2   2  21     2232.69     2384.14    279.72 o 
  -1   2  21       16.42      -14.37    106.26 o 
   0   2  21    12766.02    13853.03    602.10 o 
   1   2  21     1876.10     2287.86    173.83 o 
   2   2  21      384.31      368.92    143.53 o 
   3   2  21     7075.48     7769.49    465.15 o 
  -4   3  21     1511.81     1450.54    264.46 o 
  -3   3  21     3574.65     3220.76    341.83 o 
  -2   3  21     6121.62     6744.74    448.99 o 
  -1   3  21      685.82      549.86    182.89 o 
   0   3  21    17797.91    19009.85   1140.36 o 
   1   3  21     2793.32     3068.85    286.46 o 
   2   3  21     1166.53     1292.20    223.60 o 
  -3   4  21     1882.75     1420.76    261.31 o 
  -2   4  21     7073.81     7445.02    489.70 o 
  -1   4  21     2999.53     3519.79    371.91 o 
   0   4  21      193.04      471.95    144.72 o 
   1   4  21     1946.17     2272.04    276.43 o 
  -2   5  21     2105.52     2162.19    330.61 o 
  -1   5  21       17.03      180.40    106.26 o 
   0   5  21      577.95      604.29    136.12 o 
   0  -7  22     1227.44     1283.67    249.34 o 
  -2  -6  22      284.28      291.54    137.09 o 
  -1  -6  22    17557.22    17990.17    732.75 o 
   0  -6  22      123.76      321.18    141.28 o 
   1  -6  22        1.39      -95.78     90.70 o 
   2  -6  22     4798.74     4919.00    390.32 o 
  -3  -5  22     1055.91      959.94    212.52 o 
  -2  -5  22     6249.57     6600.02    424.00 o 
  -1  -5  22     6592.48     7243.72    447.49 o 
   0  -5  22      446.57      461.41    158.19 o 
   1  -5  22     4998.51     5088.56    379.10 o 
   2  -5  22     9908.98     8215.04    487.90 o 
   3  -5  22     1331.39     1145.89    146.14 o 
  -3  -4  22      340.36      442.85    158.04 o 
  -2  -4  22     1361.82     1447.25    234.82 o 
  -1  -4  22      100.05       -5.99    105.51 o 
   0  -4  22       23.63      127.51    107.91 o 
   1  -4  22      410.80      380.45    148.17 o 
   2  -4  22    10623.61    10418.84    529.51 o 
   3  -4  22     6316.63     6646.23    288.18 o 
  -4  -3  22      861.68      711.12    319.08 o 
  -3  -3  22     6583.39     6219.57    393.17 o 
  -2  -3  22     1724.53     1405.34    224.79 o 
  -1  -3  22     7839.51     9215.54    473.54 o 
   0  -3  22     2743.07     3386.44    310.10 o 
   1  -3  22     1702.06     1341.88    221.35 o 
   2  -3  22    17564.02    18139.93    779.30 o 
   3  -3  22      132.30       94.15     74.92 o 
  -4  -2  22      229.73      265.56    106.93 o 
  -3  -2  22    23484.28    24429.77    553.06 o 
  -2  -2  22       39.55       29.48    101.17 o 
  -1  -2  22      385.50      645.65    164.03 o 
   0  -2  22    18362.74    17115.24    645.95 o 
   1  -2  22      445.16      329.56    135.89 o 
   2  -2  22      746.38      813.26    124.18 o 
   3  -2  22     1252.79     1323.84    159.01 o 
  -4  -1  22      769.85     1349.82    225.24 o 
  -3  -1  22      747.29      661.33    271.49 o 
  -2  -1  22       34.92       30.68    103.27 o 
  -1  -1  22     3889.69     4160.35    306.81 o 
   0  -1  22     2266.52     2280.28    254.58 o 
   1  -1  22      224.38      152.51    114.79 o 
   2  -1  22      927.09      825.18    124.70 o 
   3  -1  22       12.96       23.45     71.62 o 
  -4   0  22     4774.50     5203.51    380.74 o 
  -3   0  22      198.38      311.00    134.85 o 
  -2   0  22     4850.99     5150.08    290.27 o 
  -1   0  22      597.11      665.11    160.59 o 
   0   0  22     6518.91     7428.41    397.21 o 
   1   0  22     5652.11     5610.68    244.21 o 
   2   0  22      740.64      675.31    117.98 o 
   3   0  22     5920.37     4965.84    358.15 o 
  -4   1  22    14713.34    15634.76    686.51 o 
  -3   1  22     2209.55     2105.17    268.95 o 
  -2   1  22     5360.19     5727.33    390.17 o 
  -1   1  22     4061.68     4223.66    328.96 o 
   0   1  22    14115.27    15710.79    578.60 o 
   1   1  22      159.84      207.28     83.17 o 
   2   1  22     2185.88     2439.33    193.53 o 
   3   1  22    19514.38    19791.82    737.99 o 
  -4   2  22       31.67       -7.18    109.25 o 
  -3   2  22      210.52      105.96    124.82 o 
  -2   2  22    13209.81    13940.72    624.70 o 
  -1   2  22       18.17       78.12    125.12 o 
   1   2  22     2314.43     2608.64    271.34 o 
   2   2  22      949.93      906.21    194.71 o 
  -3   3  22     2441.53     2712.80    331.36 o 
  -2   3  22     3136.06     2888.21    332.40 o 
  -1   3  22     7073.78     7532.42    485.21 o 
   0   3  22     2184.59     2215.86    197.57 o 
   1   3  22       11.11      188.58    126.47 o 
  -3   4  22     4915.54     4511.01    431.63 o 
  -2   4  22      742.76      765.98    224.94 o 
  -1   4  22     8205.36     7408.95    504.67 o 
   0   4  22     1066.98     1049.03    238.34 o 
  -1  -6  23       44.71      102.37    124.97 o 
   0  -6  23     3613.21     3532.66    351.11 o 
   1  -6  23     7852.61     7826.81    489.25 o 
  -2  -5  23    11407.27    12127.85    590.87 o 
  -1  -5  23     2055.37     2044.56    282.56 o 
   0  -5  23     1339.72     1350.71    243.50 o 
   1  -5  23     3683.76     3550.92    343.63 o 
   2  -5  23     7466.80     7225.31    462.91 o 
  -3  -4  23     6487.24     6365.64    421.60 o 
  -2  -4  23     2050.59     1782.79    255.78 o 
  -1  -4  23       63.31     -116.29     91.15 o 
   0  -4  23     5068.64     5133.16    373.26 o 
   1  -4  23     4902.75     5144.84    382.24 o 
   2  -4  23       58.87       -1.35     94.29 o 
  -3  -3  23      553.22      572.01    173.61 o 
  -2  -3  23      931.70      634.42    181.24 o 
  -1  -3  23      172.32      155.35    122.72 o 
   0  -3  23       57.46      204.29    123.02 o 
   1  -3  23     6064.76     6115.11    403.19 o 
   2  -3  23      156.57      273.29    128.86 o 
  -3  -2  23     4365.83     4013.23    328.66 o 
  -2  -2  23     6073.03     6004.06    385.53 o 
  -1  -2  23     1240.03     1158.55    209.08 o 
   0  -2  23      355.95       51.04     91.29 o 
   1  -2  23    13579.24    13826.08    595.81 o 
   2  -2  23     1317.12     1570.23    257.87 o 
   3  -2  23     1798.14     1781.78    183.07 o 
  -4  -1  23    18879.60    19504.62    746.52 o 
  -3  -1  23      300.38      199.33     87.17 o 
  -2  -1  23     1313.99     1468.20    217.31 o 
  -1  -1  23    11461.40    10867.98    501.52 o 
   0  -1  23      741.00      791.87    177.65 o 
   1  -1  23      619.10      690.40    173.76 o 
   2  -1  23     2053.22     1933.48    174.88 o 
  -4   0  23      156.05      347.22    151.31 o 
  -3   0  23      131.81       99.23    113.89 o 
  -1   0  23     2799.32     3451.54    284.81 o 
   0   0  23     1405.49     1516.24    220.01 o 
   1   0  23     1804.41     1670.25    231.38 o 
   2   0  23       44.28      150.91    121.98 o 
  -3   1  23      467.80      340.63    156.85 o 
  -2   1  23      740.52      608.68    181.39 o 
   0   1  23    11443.53    12581.63    526.67 o 
   1   1  23       57.43       25.40     66.93 o 
   2   1  23     7011.61     7121.30    415.62 o 
  -3   2  23     5512.99     5734.96    424.75 o 
  -2   2  23     3671.45     3693.55    361.14 o 
  -1   2  23    13679.39    13781.33    631.58 o 
   1   2  23      189.23      248.44    139.34 o 
  -2   3  23        4.02       36.22    130.66 o 
  -1   3  23       84.01      215.22    159.39 o 
  -1  -5  24     1029.30      889.75    209.53 o 
   0  -5  24     2408.70     1813.32    276.58 o 
   1  -5  24     9357.01     9717.36    546.57 o 
  -2  -4  24     1949.07     1805.24    276.28 o 
  -1  -4  24     4426.77     4315.70    352.16 o 
   0  -4  24     2908.85     2574.81    303.67 o 
   1  -4  24    10315.43     9726.49    526.97 o 
  -2  -3  24      443.97      571.72    176.00 o 
  -1  -3  24     7408.69     8211.59    470.69 o 
   0  -3  24     4244.25     3828.55    343.63 o 
   1  -3  24      282.31      164.93    126.47 o 
   2  -3  24      208.10      344.08    146.67 o 
  -3  -2  24     1264.92     1138.79    224.05 o 
  -2  -2  24      133.85       76.93    120.63 o 
  -1  -2  24        5.19       99.98    120.03 o 
   0  -2  24    11548.68    11031.56    539.24 o 
   1  -2  24     1349.77     1453.83    239.31 o 
   2  -2  24        2.19       47.74    100.87 o 
  -2  -1  24     4349.05     4901.63    357.25 o 
  -1  -1  24      679.90      541.93    162.53 o 
   0  -1  24    11941.90    12786.51    561.39 o 
   1  -1  24      751.68      611.53    168.82 o 
   2  -1  24     6684.39     6962.29    293.76 o 
  -3   0  24     1747.97     1709.16    259.97 o 
  -1   0  24     1827.82     1537.49    224.79 o 
   0   0  24       60.09      146.22    114.34 o 
   1   0  24     2412.21     2414.82    272.24 o 
   2   0  24     7243.81     7635.16    314.68 o 
  -3   1  24     3812.12     4239.07    363.98 o 
  -2   1  24     2079.04     1842.36    269.69 o 
   1   1  24       82.87       43.85    102.37 o 
   0  -4  25    10595.14    10529.44    558.84 o 
  -1  -3  25     1146.90     1882.92    276.58 o 
   0  -3  25     8634.98     8736.17    491.94 o 
   1  -3  25     1346.90     1308.06    240.81 o 
  -2  -2  25     7272.04     6937.66    427.29 o 
  -1  -2  25      854.38      575.76    171.22 o 
   0  -2  25      213.65      188.43    130.51 o 
   1  -2  25     2615.16     2627.79    297.83 o 
  -2  -1  25     1028.54     1262.11    228.69 o 
  -1  -1  25     3103.31     3355.46    316.24 o 
   0  -1  25        6.86      101.77    120.33 o 
   1  -1  25      136.61      218.66    137.24 o 
   0   0  25     1520.11     1564.73    239.01 o 
                                                 
